# Supplementary material for: Cell Cycle-Independent Phospho-Regulation of Fkh2 during Hyphal Growth Regulates Candida albicans Pathogenesis
Source: PLoS Pathog. 2015 Jan 24;11(1):e1004630. doi: 10.1371/journal.ppat.1004630 (PMC4305328; doi:10.1371/journal.ppat.1004630)
Supplement: S1 Dataset — Excel spreadsheet containing the full list of phospho-peptides of Fkh2 from the experiment in Fig. 2A. (XLSX) [file ppat.1004630.s006.xlsx]

## Sheet: Sheet1
Residue	Mr	Sequence	Mascot Score
11-45	3941.84	RPHsPLDSNELLPSFEDPQDMINAVVSTLSAPEEK	60
46 - 56	1288.57	tNVSIAYANEK	35
192 - 201	1400.61	yKEQQQQQNK	36
202 - 220	2066.91	RIsSGPGIGGSTSFQmFDK	78
202 - 220	2066.91	RISsGPGIGGSTSFQmFDK	49
221 - 245	2729.27	AHLTHsPSSISANSLQSNLDQDLSK	80
221 - 245	2729.27	AHLTHSPsSISANSLQSNLDQDLSK	90
340 - 349	1236.52	ISDGtISKtR	28
350 - 356	827.365	RGsSVSR	24
357 - 373	2031.99	QLsLHLATHNQLPESHK	44
3570 - 373	2031.99	QLSLHLAtHNQLPESHK	23
374 - 393	2354.04	YtmDQQIHNGTAASIPQQQK	58
499 - 516	2032.96	TEPSsPKRNPSISNNTPK	58
499 - 516	2112.92	TEPSsPKRNPsISNNTPK	42
499 - 516	2112.92	TEPSsPKRNPSISNNtPK	31
507 - 516	1150.5	NPSISNNtPK	57
507 - 516	1150.5	NPsISNNTPK	56
520 - 529	1139.46	GTVsTESHSR	46
520 - 529	1139.46	GTVSTESHsR	36
575 - 586	1470.71	KITALEAYtPER	65
590 - 615	2784.11	GNPsGTNNNNNTNNTNTNTTNNNNGK	33
616 - 646	3386.51	NTAGGPNTNQSSPAFWNFVQFSTPNGQsPVR	124
647 - 661	1710.76	KSsEEVGNNSPTLNR	73
647 - 661	1710.76	KSSEEVGNNsPTLNR	85
666 - 677	1544.61	ERENDETNsPFK	53
