# Supplementary material for: Cell Cycle-Independent Phospho-Regulation of Fkh2 during Hyphal Growth Regulates Candida albicans Pathogenesis
Source: PLoS Pathog. 2015 Jan 24;11(1):e1004630. doi: 10.1371/journal.ppat.1004630 (PMC4305328; doi:10.1371/journal.ppat.1004630)
Supplement: S2 Dataset — Excel spreadsheet containing combined microarray profiles for the effect of fkh2ΔΔ and fkh2(6A) on both yeast and hyphal growth, and FKH2 over-expression under yeast growth conditions. (XLSX) [file ppat.1004630.s007.xlsx]

## Sheet: Sheet1
A	fkh2∆/∆ vs BWP17 Hyphae			A	B	C	D	E									Consensus	AAACAAA	AAATAAA
B	fkh2(6A) vs FKH2 Hyphae		ULP2	-11.0166	-18.3597	-4.2683	-20.0536	0		ULP2	ULP2	ULP2			SUMO deconjugation enzyme; removes the small ubiquitin-like modifier (SUMO) from proteins; Spider biofilm induced		orf19.4474	MRPL3	MNN2
C	fkh2∆/∆ vs BWP17 Yeast		HYR1	-9.60787	-3.25396	-2.39201	0	0			HYR1				GPI-anchored hyphal cell wall protein; macrophage-induced; repressed by neutrophils; resistance to killing by neutrophils, azoles; regulated by Rfg1, Efg1, Nrg1, Tup1, Cyr1, Bcr1, Hap43; Spider and flow model biofilm induced		MEC3	CDC21	CDC4
D	fkh2(6A) vs FKH2 Yeast		SCW11	-9.55493	0	-18.1312	0	-4.10914							Cell wall protein; repressed in ace2 mutant; repressed in core caspofungin response; induced in high iron; possibly an essential gene, disruptants not obtained by UAU1 method; rat catheter and Spider biofilm repressed		orf19.8	LEU1	LIP6
E	FKH2 over-expression		FGR41	-7.46583	0	-5.34695	0	-4.05709			FGR41	FGR41			Putative GPI-anchored adhesin-like protein; transposon mutation affects filamentous growth; Spider biofilm repressed		GLG2	BOI2	BOI2
			PGA10	-7.38267	0	0	0	0							GPI anchored membrane protein; utilization of hemin and hemoglobin for Fe in host; Rim101 at ph8/hypoxia/ketoconazole/ciclopirox/hypha-induced; required for RPMI biofilm formation, Bcr1-induced in a/a biofilm; rat catheter biofilm repressed		orf19.2755	HWP1	IFF6
0	Fkh2 Consensus		PGA45	-6.63214	0	4.59006	0	2.71986							Putative GPI-anchored cell wall protein; repressed in core caspofungin response; Hog1-induced; regulated by Ssn6; Mob2-dependent hyphal regulation; flow model biofilm induced		orf19.4013	HYS2	IHD1
orf19.5390	AAACAAA mini		orf19.5390	-6.50432	0	-11.142	0	4.395			orf19.5390				Ortholog of Candida albicans WO-1 : CAWG_02403		orf19.4428	GCF1	GCV3
0	AAATAAA mini		CAF0007108	-6.36938	0	-5.41877	0	0							0		CCN1	ALG7	ALK8
			FKH2	-5.65125	0	-6.4447	-2.32082	5.46607		FKH2	FKH2	FKH2			Forkhead transcription factor; morphogenesis regulator; required for wild-type hyphal transcription, cell separation, and for virulence in cell culture; mutant lacks true hyphae, is constitutively pseudohyphal; upregulated in RHE model		GPT1	BRE1	BPH1
			SAP6	-5.28491	-6.3577	0	0	0			SAP6				Secreted aspartyl protease; expressed during hyphal growth, oral carriage, infection; sap4,5,6 triple mutant defective in protein utilization as N source; virulence role affecte by URA3; N-glycosylated; rat catheter biofilm induced		orf19.4947	LAT1	LIG4
			orf19.2019	-5.01558	0	0	0	0			orf19.2019	orf19.2019			Ortholog(s) have structural constituent of ribosome activity and mitochondrial large ribosomal subunit localization		SEC26	CYS4	DAD3
			AGO1	-4.94708	-2.97701	-2.0913	-2.30619	0			AGO1				Putative Argonaute protein involved in RNA silencing; hyphal-induced expression; regulated by Cyr1, Ras1, Efg1, Nrg1, Tup1; rat catheter biofilm repressed		AGE1	ACC1	ACC1
			CHT2	-4.89936	-6.76793	-2.0998	0	0			CHT2	CHT2			GPI-linked chitinase; required for normal filamentous growth; repressed in core caspofungin response; fluconazole, Cyr1, Efg1, pH-regulated; mRNA binds She3 and is localized to yeast-form buds and hyphal tips; Spider biofilm repressed		CTA2	ARH2	ARA1
			PGA34	-4.89312	-2.71832	0	0	0		PGA34	PGA34	PGA34			Putative GPI-anchored protein; transcript repressed by alpha pheromone in SpiderM medium; induced in oralpharyngeal candidasis; flow model biofilm induced; Spider biofilm induced		orf19.3053	HYR1	IFK2
			ERG1	-4.85152	0	-2.24233	0	0			ERG1	ERG1			Squalene epoxidase, epoxidation of squalene to 2,3(S)-oxidosqualene; ergosterol biosynthesis; allylamine antifungal drug target; NADH reducing cofactor but S. cerevisiae Erg1 uses NADPH; flow model biofilm induced; Spider biofilm repressed		FGR37	BEM3	BEM3
			ERG26	-4.8337	0	-2.19307	0	0				ERG26			C-3 sterol dehydrogenase, catalyzes the 2nd of 3 steps required to remove 2 C-4 methyl groups from an intermediate in ergosterol biosynthesis; amphotericin B, caspofungin repressed; Spider biofilm repressed		FMP27	BIO2	BMT1
			ATO2	-4.59937	0	-3.89257	-2.00293	0		ATO2		ATO2			Putative fungal-specific transmembrane protein; fluconazole repressed, Hap43-repressed; flow model biofilm induced; Spider biofilm induced		BOI2	AGP2	AGP2
			SAP4	-4.54918	-5.94956	0	0	0			SAP4				Secreted aspartyl proteinase; sap4,5,6 mutant defective in protein utilization for nitrogen; virulence role complicated by URA3 effects; expressed during mucosal and systemic infections; N-glycosylated; rat catheter, Spider biofilm induced		orf19.1257	LAT1	LEU2
			HGT6	-4.46881	-2.16257	0	0	0			HGT6	HGT6			Putative high-affinity MFS glucose transporter; 20 family members; induced in core stress response; fluconazole, oralpharyngeal candidasis induced; flow model biofilm induced; Spider biofilm induced		LIP6	CCR4	CDC19
			CRH11	-4.31674	-2.01964	0	0	0		CRH11	CRH11	CRH11			GPI-anchored cell wall transglycosylase, putative ortholog of S. cerevisiae Crh1p; predicted glycosyl hydrolase domain; similar to Csf4p and to antigenic A. fumigatus Aspf9; predicted Kex2p substrate; caspofungin-induced		DAD3	ARO80	ARG8
			ERG11	-4.14159	0	-2.28099	0	0			ERG11	ERG11			Lanosterol 14-alpha-demethylase; cytochrome P450 family; role in ergosterol biosynthesis; target of azole antifungals; may contribute to drug resistance; azole or flow model biofilm induced; drug treated biofilm induced; hypoxia regulated		FGR42	BFR1	BET4
			orf19.1562	-4.03355	-2.21128	-2.6611	0	-2.26085				orf19.1562			Protein of unknown function; flow model biofilm induced; Spider biofilm induced; repressed by alpha pheromone in SpiderM medium		RPC11	CRM1	CTA9
			orf19.1964	-4.00374	0	0	0	0							Protein of unknown function; repressed by fluphenazine treatment; induced by benomyl treatment and in an RHE model; regulated by Nrg1, Tup1		SAP8	CUP5	CYT1
			orf19.2890	-3.93494	0	0	0	0							Has domain(s) with predicted sugar:hydrogen symporter activity, role in carbohydrate transport and Golgi membrane, integral to membrane localization		TLO9	EBP7	ECM14
			tS(CGA)1	-3.8481	-3.23455	0	-2.15935	0							tRNA-Ser, predicted by tRNAscan-SE; CGA anticodon		orf19.6859	MNN3	MKK2
			KAR2	-3.81722	0	5.20319	2.13769	0							Similar to Hsp70 family chaperones; role in translocation of proteins into the ER; induced in high iron; protein present in exponential and stationary growth phase yeast cultures; flow model and Spider biofilm repressed		MVB12	CDC42	CEK2
			orf19.7043	-3.79234	0	0	0	0				orf19.7043			Ortholog(s) have endoplasmic reticulum localization		orf19.3679	HEX1	HMO1
			orf19.281	-3.77487	0	0	0	0		orf19.281	orf19.281	orf19.281			Ortholog of C. dubliniensis CD36 : Cd36_82880, C. parapsilosis CDC317 : CPAR2_102370, Candida tenuis NRRL Y-1498 : CANTEDRAFT_118463 and Pichia stipitis Pignal : PICST_32241		TLO1	DYN1	DYN1
			CGT1	-3.77064	0	0	0	0			CGT1				mRNA 5' guanylyltransferase; small subunit of mRNA capping enzyme; binds an RNA Pol II C-terminal domain peptide; Cet1p and Cgt1p form a 2:1 complex; functional homolog of S. cerevisiae Ceg1p		CPA1	ARG81	APL4
			orf19.3051	-3.7475	-2.04131	0	0	0		orf19.3051	orf19.3051				Protein of unknown function; S. pombe ortholog SPAC17A2.02c plays a role in resistance to cadmium; colony morphology-related gene regulation by Ssn6; Spider biofilm repressed		TUP1	EHT1	ECM38
			UPC2	-3.73802	0	0	0	0				UPC2			Zn2-Cys6 transcript factor; regulator of ergosterol biosynthetic genes and sterol uptake; binds ERG2 promoter; induced by ergosterol depletion, by azoles, anaerobicity; macrophage/pseudohyphal-repressed; flow model biofilm induced		orf19.1465	MRPL3	MNN21
			PHM7	-3.71024	0	0	-2.31955	0			PHM7	PHM7			Putative transporter; fungal-specific; Hog1-repressed; repressed by 17-beta-estradiol, ethynyl estradiol; Hap43-induced; Spider biofilm induced		orf19.2038	IFE2	IMH3
			PGA38	-3.68627	0	-3.99694	0	-3.42387							Putative adhesin-like GPI-anchored protein; repressed during cell wall regeneration; possibly an essential gene, disruptants not obtained by UAU1 method; rat catheter and Spider biofilm repressed		orf19.2684	HYR3	IFM1
			MET15	-3.61031	0	0	0	0				MET15			O-acetylhomoserine O-acetylserine sulfhydrylase; sulfur amino acid synthesis; immunogenic; Hog1, adherence-induced; brown color of mutant in Pb(2+) medium a visual selection; chlamydospore formation induced, F-12/CO2 biofilm induced		PEP8	CFL4	CIT1
			orf19.3132	-3.55739	0	-2.70545	0	0							0		URA1	ENG1	ENA2
			orf19.3655	-3.53344	0	0	0	0							Ortholog of C. dubliniensis CD36 : Cd36_60640, C. parapsilosis CDC317 : CPAR2_602930, Candida tenuis NRRL Y-1498 : CANTEDRAFT_115038 and Pichia stipitis Pignal : PICST_31932		orf19.346	FAS1	EXO70
			orf19.1272	-3.53161	0	-2.63326	0	0				orf19.1272			Protein of unknown function; may play a role in regulation of cell size; rat catheter biofilm repressed		RFC1	COI1	CSO99
			orf19.4013	-3.48299	0	0	0	0		orf19.4013		orf19.4013			Putative protein of unknown function; Hap43p-repressed gene; S. cerevisiae ortholog YHR045W localizes to the endoplasmic reticulum		orf19.3378	FET3	FCA1
			GIT2	-3.46634	-2.43922	0	0	0		GIT2	GIT2	GIT2			Putative glycerophosphoinositol permease; fungal-specific; repressed by alpha pheromone in SpiderM medium; Hap43-repressed; Spider biofilm induced		HSP30	CAM1	CAN2
			RBT5	-3.45455	0	5.81747	0	0			RBT5				GPI-linked cell wall protein; hemoglobin utilization; Rfg1, Rim101, Tbf1, Fe regulated; Sfu1, Hog1, Tup1, serum, alkaline pH, antifungal drugs, geldamycin repressed; Hap43 induced; required for RPMI biofilms; Spider biofilm induced		orf19.1573	ISY1	KGD2
			orf19.3393	-3.45063	0	-2.46022	0	0							Putative DEAD-box helicase; Hap43-induced; Spider biofilm induced		YCP4	EXM2	ERG4
			PGA7	-3.44449	0	2.38099	0	0							GPI-linked hyphal surface antigen; induced by ciclopirox olamine, ketoconazole, Rim101 at pH 8; Hap43, fluconazole; flow model biofilm induced; Spider biofilm induced; required for RPMI biofilm; Bcr1-induced in a/a biofilm		orf19.6392	IFA21	ILV5
			ERG10	-3.35834	-8.01385	0	0	0							Acetyl-CoA acetyltransferase; role in ergosterol biosynthesis; soluble in hyphae; changes in protein abundance associated with azole resistance; fluconazole or ketoconazole induced; macrophage-downregulated protein; GlcNAc-induced protein		FGR39	BFR1	BEM3
			orf19.210	-3.34807	0	-2.25152	0	0			orf19.210				Ortholog(s) have role in protein localization to bud neck and cellular bud neck, cytosol localization		SET3	DAD4	DAK2
			orf19.2210	-3.25136	-2.30569	0	0	0		orf19.2210	orf19.2210	orf19.2210			Protein of unknown function; Spider biofilm induced		SIK1	DAO1	DBP7
			FRP1	-3.24484	0	0	0	0			FRP1				Ferric reductase; alkaline-induced by Rim101; iron-chelation-induced by CCAAT-binding factor; fluconazole-repressed; ciclopirox-, hypoxia-, Hap43-induced; colony morphology-related regulation by Ssn6; Spider and flow model biofilm induced		GSG1	BUB1	BTS1
			CHT3	-3.23351	0	-6.26643	0	-6.04962			CHT3	CHT3			Major chitinase; secreted; functional homolog of S. cerevisiae Cts1p; 4 N-glycosylation motifs; possible O-mannosylation; putative signal peptide; hyphal-repressed; farnesol upregulated in biofilm; regulated by Efg1p, Cyr1p, Ras1p		CTA24	ARL1	ARC1
			NOC4	-3.20892	0	-4.33236	0	2.00892				NOC4			Putative nucleolar protein; Hap43-induced; mutation confers resistance to 5-fluorocytosine (5-FC), 5-fluorouracil (5-FU), and tubercidin (7-deazaadenosine); Spider biofilm induced		PIR32	CHS6	COX4
			orf19.693	-3.19612	0	0	0	4.26577				orf19.693			Protein of unknown function; Spider biofilm induced; rat catheter biofilm repressed		orf19.581	HEM15	HIS5
			PGA6	-3.17007	0	0	0	0				PGA6			GPI-anchored cell wall adhesin-like protein; induced by high iron; upregulated upon Als2 depletion; mRNA binds She3 and is localized to hyphal tips; Spider biofilm repressed		orf19.6484	IFA14	ILV5
			orf19.2167	-3.13324	0	-2.07322	0	0				orf19.2167			Ortholog(s) have role in ribosomal large subunit biogenesis, ribosomal small subunit biogenesis and cytosolic large ribosomal subunit, nucleolus localization		SFT1	DAL9	DAL9
			SNO1	-3.13301	0	0	0	0			SNO1				Protein with a predicted role in pyridoxine metabolism; stationary phase protein; regulated by Tup1, Efg1; Spider biofilm induced		orf19.7348	LYS143	LYS9
			FAS2	-3.00938	0	0	0	0			FAS2				Alpha subunit of fatty-acid synthase; required for virulence in mouse systemic infection and rat oropharyngeal infection models; regulated by Efg1; fluconazole-induced; amphotericin B repressed; flow model and Spider biofilm repressed		GAL10	BMH1	BMT7
			LIP5	-2.99408	0	0	0	0							Cold-activated secreted lipase, differentially expressed lipase gene family member with possible roles in nutrition and acidic microenvironment; LIP5 and LIP8 expressed at all stages of mucosal and systemic infection; affects filamentation		NUP	CDH1	CHL4
			orf19.48	-2.98829	0	0	0	7.03248			orf19.48				0		orf19.3976	FRE9	FRP2
			MET14	-2.97396	0	-3.1366	0	0				MET14			Putative adenylylsulfate kinase; predicted role in sulfur metabolism; possibly adherence-induced; protein present in exponential and stationary growth phase yeast; F-12/CO2 biofilm induced		PDR17	CFL2	CIS2
			MAL2	-2.95343	-3.04592	0	0	0				MAL2			Alpha-glucosidase; hydrolyzes sucrose for sucrose utilization; transcript regulated by Suc1, induced by maltose, repressed by glucose; Tn mutation affects filamentous growth; upregulated in RHE model; rat catheter and Spider biofilm induced		OSM1	CDR4	CHS6
			PFY1	-2.94825	0	0	0	2.32135							Profilin; functional homolog of S. cerevisiae Pfy1; hyphae, macrophage/pseudohyphal-induced; regulated by Nrg1, Tup1; gene lacks intron (unlike S. cerevisiae PFY1); complements growth of S. cerevisiae srv2 mutant; nonessential		orf19.28	HUT1	IFF4
			YMC2	-2.93469	0	0	0	0				YMC2			Putative mitochondrial carrier protein; Gcn4-regulated; F-12/ CO2 early biofilm induced; Spider biofilm induced		orf19.1267	MUM2	MPS1
			SEO1	-2.92048	-2.31949	0	0	0				SEO1			Protein with similarity to permeases; Sfu1-repressed; flucytosine induced; induced by Mnl1 under weak acid stress; flow model biofilm repressed		orf19.5516	LKH1	LPG20
			ARO9	-2.90532	-2.20507	0	0	2.56278		ARO9	ARO9				Aromatic transaminase; Ehrlich fusel oil pathway of aromatic alcohol biosynthesis; Rim101-dependent pH-regulation (alkaline induced); Hap43-induced gene		AUR1	AFG3	AGE1
			orf19.3136	-2.8911	0	0	0	0		orf19.3136	orf19.3136				Ortholog(s) have transcription coactivator activity, role in DNA repair, cellular carbohydrate metabolic process and cytoplasm localization		USO5	ENO1	END3
			orf19.6556	-2.87515	0	0	0	0			orf19.6556	orf19.6556			Protein of unknown function; rat catheter, flow model and Spider biofilm induced		orf19.5287	GTT11	HAP2
			GCV2	-2.86648	0	-2.36137	-2.07978	0			GCV2				Glycine decarboxylase P subunit; protein of glycine catabolism; repressed by Efg1; Hog1-induced; induced by Rim101 at acid pH; transcript induced in elevated CO2; stationary phase enriched protein		HGT12	CAC2	BZZ1
			orf19.1052	-2.86608	0	-2.07005	0	0				orf19.1052			Predicted histone H2B; Hap43-induced gene; Spider biofilm repressed		PRX1	CIC1	CPP1
			orf19.478	-2.8564	0	0	0	0			orf19.478	orf19.478			Protein required for fusion of cvt-vesicles and autophagosomes with the vacuole; plays a role in autophagy, protein targeting to vacuole and vesicle docking; flow model biofilm induced		orf19.77.2	FOX3	FOX3
			RPD3	-2.8174	0	0	0	0			RPD3				Histone deacetylase; regulates frequency of white-to-opaque and opaque-to-white switching; greater expression in white cells than opaque cells; has conserved deacetylation motif		orf19.2868	KIS2	LAC1
			TAR1	-2.81541	0	-4.00614	0	0							Ortholog of S. cerevisiae Tar1p; Transcript Antisense to Ribosomal RNA; encoded within the 25S rRNA gene on the opposite strand; induced by Tbf1		orf19.323	MEF2	MEA1
			orf19.21	-2.80416	0	-2.03597	0	0							Ortholog(s) have role in ethanol metabolic process and mitochondrial inner membrane localization		SET1	DAD3	DAK2
			orf19.2867	-2.80084	0	0	0	0		orf19.2867	orf19.2867	orf19.2867			Ortholog(s) have phosphatidylinositol-3-phosphate binding, protein transporter activity and role in ascospore formation, intracellular protein transport, protein retention in Golgi apparatus, retrograde transport, endosome to Golgi		TLO5	EAP1	EBP7
			RAS1	-2.78287	0	0	0	0				RAS1			RAS signal transduction GTPase; regulates cAMP and MAP kinase pathways; role in hyphal induction, virulence, apoptosis, heat-shock sensitivity; nonessential; plasma membrane-localized; complements viability of S. cerevisiae ras1 ras2 mutant		orf19.1376	IQG1	JIP5
			ALG1	-2.77674	-2.04299	0	0	0							Protein similar to S. cerevisiae Alg1p, a mannosyltransferase involved in N-linked protein glycosylation; likely to be essential for growth, based on an insertional mutagenesis strategy		AGM1	ACO2	ACO1
			YVC1	-2.76792	-2.3106	0	0	0				YVC1			Putative vacuolar cation channel shock; repressed by alpha pheromone in SpiderM medium; flow model biofilm repressed		orf19.3100	MVD	MRPL27
			ERG6	-2.76146	0	-3.15869	0	0							Delta(24)-sterol C-methyltransferase, converts zymosterol to fecosterol, ergosterol biosynthesis; mutation confers nystatin resistance; Hap43, GlcNAc-, fluconazole-induced; upregulated in azole-resistant strain; Spider biofilm repressed		FOL1	BIO2	BMT3
			VMA5	-2.76098	0	0	0	0		VMA5		VMA5			Putative vacuolar H(+)-ATPase; plasma membrane localized; rat catheter biofilm repressed		orf19.6559	MRS4	MNN24
			orf19.5799	-2.74236	0	0	0	0			orf19.5799	orf19.5799			0		orf19.7545	GLG2	GLN3
			SET3	-2.7292	0	0	0	0		SET3	SET3	SET3			NAD-dependent histone deacetylase; mutations affect filamentous growth; genetic evidence suggests Set3/Hos2 function as a complex to regulate white-opaque switching, morphogenesis, and virulence; flow model biofilm induced		orf19.1142	LPI9	LTE1
			KIP4	-2.72536	-2.89083	0	0	0		KIP4	KIP4				S. cerevisiae Smy1 ortholog; Tn mutation affects filamentous growth; filament induced; has Mob2-dependent hyphal regulation; regulated by Nrg1, Tup1; oralpharyngeal candidasis induced; Spider biofilm induced; flow model biofilm repressed		NCB2	CDC5	CFL1
			orf19.3128	-2.71503	-2.41411	0	0	0			orf19.3128				Ortholog(s) have syntaxin binding activity and role in ER to Golgi vesicle-mediated transport, positive regulation of SNARE complex assembly, retrograde vesicle-mediated transport, Golgi to ER, vesicle fusion with Golgi apparatus		ULP2	EMC9	EGD1
			orf19.3357	-2.70023	0	-2.66382	0	0			orf19.3357	orf19.3357			Ortholog(s) have mitochondrion localization		XUT1	EXG2	ERG3
			VCX1	-2.69829	0	0	0	0			VCX1	VCX1			Putative H+/Ca2+ antiporter; Spider biofilm repressed		orf19.6627	MRS4	MNN21
			HTA2	-2.68447	0	-2.16254	0	-2.0626			HTA2	HTA2			Putative histone H2A; farnesol regulated; rat catheter biofilm repressed; Spider biofilm repressed; Hap43-induced		MDM34	CDC19	CDC3
			orf19.3318	-2.67291	-2.0826	0	0	0							0		WAL1	ERG7	ERG20
			VAM3	-2.66094	0	0	0	0				VAM3			Predicted target membrane receptor (t-SNARE) involved in vacuolar transport, endocytosis, and secretion; required for biofilm formation in RPMI-1640 and for virulence; rat catheter biofilm repressed		orf19.258	MRPL6	MNN21
			RIM11	-2.65986	0	0	0	0							Ortholog of S. cerevisiae Rim11; a protein kinase involved in meiosis and sporulation in S. cerevisiae; mutant is viable		orf19.2481	KIP1	KSP1
			orf19.5932	-2.65123	0	0	0	0			orf19.5932				Protein of unknown function; Spider biofilm induced		orf19.3048	GLK4	GNP3
			AVT7	-2.65104	0	0	0	0			AVT7	AVT7			Ortholog of S. cerevisiae Avt7 transporter; repressed upon adherence to polystyrene; constitutive expression independent of MTL or white-opaque status; Spider biofilm induced		BTS1	AHP2	AGP3
			RGA2	-2.64742	0	0	0	0			RGA2	RGA2			Putative GTPase-activating protein (GAP) for Rho-type GTPase Cdc42; involved in cell signaling pathways controlling cell polarity; induced by low-level peroxide stress; flow model biofilm induced		orf19.1212	KEX2	KRE62
			orf19.4407	-2.64605	0	-2.05	0	0				orf19.4407			Protein of unknown function; Hap43-repressed gene		orf19.2067	FGR6-10	FGR3
			NCE102	-2.62797	0	0	0	0			NCE102	NCE102			Non classical protein export protein; localized to plasma membrane; Hap43-induced gene; flow model biofilm induced; Spider biofilm induced		PGA58	CHS4	COQ4
			orf19.5541	-2.61914	0	-7.14146	0	0		orf19.5541	orf19.5541	orf19.5541			Protein with similarity to S. pombe Nrd1p; transcription induced upon induction of hyphal growth; regulated by Cph1p, Efg1p, Cph2p; low-level expression; alkaline upregulated; fungal-specific (no human or murine homolog)		orf19.4628	GIG1	GGA2
			orf19.6117	-2.6186	0	0	0	0				orf19.6117			S. pombe ortholog SPAC5D6.04 is a predicted auxin family transmembrane transporter; ketoconazole and hypoxia induced		orf19.6209	GLT1	GPI19
			orf19.3782	-2.60877	0	0	0	0		orf19.3782		orf19.3782			Predicted membrane transporter; member of the peptide-acetyl-coA transporter (PAT) family, major facilitator superfamily (MFS); induced by alpha pheromone in Spider medium		orf19.7458	FBP1	FAA2-3
			orf19.6978	-2.58653	0	0	0	0				orf19.6978			Planktonic growth-induced gene		orf19.1355	HET1	HMG1
			CEK1	-2.57507	0	0	-2.74425	0							ERK-family protein kinase; required for wild-type yeast-hypha switch, mating efficiency, virulence in mice; Cst20-Hst7-Cek1-Cph1 MAPK pathway regulates mating, and invasive hyphal growth under some conditions; Spider biofilm induced		CIT1	ARG3	APE2
			orf19.7170	-2.56957	0	0	0	0							Ortholog of C. dubliniensis CD36 : Cd36_73740, Candida tropicalis MYA-3404 : CTRG_05151 and Candida albicans WO-1 : CAWG_05736		orf19.4653	HGT14	HOC1
			GPX1	-2.5634	0	0	0	0			GPX1	GPX1			Putative thiol peroxidase; rat catheter and Spider biofilm induced		IHD1	CAT1	CAT2
			orf19.3954	-2.56019	0	0	0	2.08014							0		orf19.4846	FDH3	FAT1
			orf19.1236	-2.55939	0	-2.05265	-2.14538	0		orf19.1236	orf19.1236				0		RAD59	CLB2	CRZ2
			PGA48	-2.54613	0	-2.23944	0	0							Putative GPI-anchored adhesin-like protein; similar to S. cerevisiae Spi1p, which is induced at stationary phase; transcript induced in high iron; flow model biofilm induced; Spider biofilm repressed		orf19.1578	HYU1	IHD1
			HGT5	-2.54135	0	0	0	0							Putative glucose transporter of the major facilitator superfamily; the C. albicans glucose transporter family comprises 20 members; 12 probable membrane-spanning segments, extended N terminus; expressed in rich medium; Hap43p-repressed		LEU5	CCN1	CDC13
			SEC3	-2.53716	0	-2.18105	0	0			SEC3	SEC3			Predicted subunit of the exocyst complex, involved in exocytosis; required for hyphal growth after the first septin ring formation; interacts with septins Cdc3p, Cdc10p, and Cdc11p; localizes to a crescent on the surface of the hyphal tip		orf19.2426	LIP8	LIP9
			ECM331	-2.53478	-3.02225	4.67085	0	2.38884				ECM331			GPI-anchored protein; mainly at plasma membrane, also at cell wall; Hap43, caspofungin-induced; Plc1-regulated; Hog1, Rim101-repressed; colony morphology-related regulated by Ssn6; induced by ketoconazole and hypoxia		FEN12	BAT21	AYR2
			APE3	-2.53337	0	0	0	0							Putative vacuolar aminopeptidase Y,; regulated by Gcn2 and Gcn4; rat catheter and Spider biofilm repressed		APS3	ADE12	ADE13
			DUR3	-2.52847	0	-2.59909	0	0			DUR3	DUR3			High affinity spermidine transporter; expression is induced by urea; fungal-specific (no human or murine homolog); not required for virulence in a mouse intravenous model		FAA2-1	AVT1	ATP7
			orf19.1344	-2.52079	0	0	0	0		orf19.1344	orf19.1344	orf19.1344			Protein of unknown function; fluconazole-induced; Spider biofilm induced		RFX2	COX6	CSP37
			EHT1	-2.51228	0	0	0	0			EHT1				Putative acyl-coenzymeA:ethanol O-acyltransferase; regulated by Sef1, Sfu1, and Hap43; induced by alpha pheromone in SpiderM medium; Spider biofilm induced; promoter bound by Ndt80		FGR13	BCY1	BCK1
			YME1	-2.50207	0	-2.30175	0	0							Ortholog(s) have ATP-dependent peptidase activity		orf19.4567	MVB12	MRP8
			ARE2	-2.48944	0	0	0	0			ARE2				Acyl CoA:sterol acyltransferase; uses cholesterol and oleoyl-CoA substrates; protoberberine derivative drug inhibits enzyme activity; ketoconazole-induced; Hap43-repressed; flow model biofilm induced; Spider biofilm induced		ARO9	ADE5,7	ADE5,7
			orf19.6064	-2.4881	0	0	0	0							Ortholog(s) have phosphatidylinositol binding, ubiquitin binding activity		orf19.1857	GLN1	GPD2
			orf19.4412	-2.48318	0	0	0	0							Ortholog(s) have DNA-directed DNA polymerase activity, deoxycytidyl transferase activity and role in error-free translesion synthesis, error-prone translesion synthesis		orf19.6578	FGR6-4	FGR3
			ECE1	-2.47484	-7.38071	0	0	0		ECE1		ECE1			Hypha-specific protein; regulated by Rfg1, Nrg1, Tup1, Cph1, Efg1, Hog1, farnesol, phagocytosis; fluconazole-induced; rat catheter and Spider biofilm induced; flow model biofilm repressed; Bcr1-repressed in RPMI a/a biofilms		FBA1	AVT7	ATS1
			ECM14	-2.47375	0	0	0	0			ECM14	ECM14			Ortholog(s) have endoplasmic reticulum, fungal-type vacuole localization		FCY21	AXL2	AVT4
			VPH1	-2.47162	0	0	0	0		VPH1	VPH1	VPH1			Vacuolar H(+)-ATPase; transcription regulated by Nrg1, Mig1, and Tup1		orf19.1386	MSB1	MNN9
			orf19.225	-2.46077	0	0	0	0							Predicted 2-hydroxyacid dehydrogenase; Hap43-repressed gene		SLA1	DBP7	DCK1
			orf19.2401	-2.46049	0	0	0	0							Ortholog(s) have cysteine-type endopeptidase activity		SOD1	DIE2	DNM1
			BUD2	-2.44614	0	0	0	0		BUD2	BUD2	BUD2			GTPase activating protein (GAP) for Rsr1; negative regulator of filament branching, acts in hyphal growth guidance; required for wild-type budding pattern; induced in low iron; regulated by tyrosol and cell density		CCE1	ALD5	ALG2
			orf19.1364	-2.44468	0	0	0	0				orf19.1364			Ortholog of S. pombe Stm1 G-protein coupled receptor; PQ-loop domains; constitutive expression independent of MTL or white-opaque status; Hap43-repressed		RGS2	COX8	CSR1
			PLD1	-2.43382	0	0	0	2.27616			PLD1				Phospholipase D1; required for phosphatidic acid and for most diacylglycerol production; required for wild-type mouse virulence, but not rat oral virulence; mutant defect in hyphal growth on solid substrates; similar to S. cerevisiae Spo14p		orf19.675	IFI3	IPK1
			ERG2	-2.42464	0	-2.36537	0	0							C-8 sterol isomerase; enzyme of ergosterol biosynthesis; converts fecosterol to episterol; mutant is hypersensitive to multiple drugs; ketoconazole-induced; flow model and Spider biofilm repressed		FHL1	BGL22	BIG1
			VMA8	-2.41973	0	-2.0423	0	0			VMA8				Putative vacuolar H+-ATPase subunit; regulated by Nrg1 and Mig1; transcript increases in populations of cells exposed to fluconazole over multiple generations; rat catheter and Spider biofilm repressed		orf19.6583	MRS4	MNN4-4
			orf19.5039	-2.41184	0	0	0	0			orf19.5039				0		orf19.4763	GAL10	GAD1
			HEM13	-2.38871	0	0	0	0			HEM13	HEM13			Coproporphyrinogen III oxidase; antigenic; on yeast cell surface, not hyphae; iron-regulated expression; Hap43, macrophage-repressed; farnesol-induced; possibly essential; flow model biofilm induced; rat catheter, Spider biofilm repressed		KRE62	CCN1	CDC11
			ARR3	-2.37994	0	0	0	0				ARR3			Ortholog of S. cerevisiae Arr3; arsenite transporter of the plasma membrane required for resistance to arsenic compounds; benomyl-induced; Gcn4-regulated; Hap43-repressed; mutant is viable; Spider biofilm induced		BAS1	AGA1	AGM1
			PGA57	-2.37985	0	-2.03379	0	2.7608		PGA57		PGA57			Putative GPI-anchored protein; Hap43p-induced gene		orf19.3694	IDI1	ILV1
			orf19.1893	-2.37963	0	0	0	0				orf19.1893			Protein of unknown function; Spider biofilm repressed		RTA2	CTN3	CYS3
			orf19.4607	-2.36514	0	0	0	0							Possible Golgi membrane protein; Hap43-repressed; hypha induced; flow model biofilm induced; Spider biofilm induced		orf19.3604	FMP45	FLO8
			orf19.6810	-2.36185	0	0	0	0							Ortholog(s) have protein serine/threonine phosphatase activity		orf19.2346	HAP5	HGT3
			orf19.1796	-2.35319	0	-2.04707	0	0				orf19.1796			Putative glyoxylate reductase; acts on glyoxylate and hydroxypyruvate substrates; Spider biofilm repressed		RPP2A	CTA3	CWC22
			orf19.7196	-2.34521	0	0	0	2.21261				orf19.7196			Putative vacuolar protease; upregulated in the presence of human neutrophils; Spider biofilm induced		orf19.3395	HGT16	HOG1
			orf19.120	-2.34433	0	0	0	0							Has domain(s) with predicted protein C-terminal S-isoprenylcysteine carboxyl O-methyltransferase activity, role in C-terminal protein methylation and integral to membrane localization		PUF3	CLA4	CRP1
			CTR2	-2.34309	0	-2.7387	0	0							Putative low-affinity copper transporter of the vacuolar membrane; induced by nitric oxide; clade-associated gene expression; rat catheter and flow model biofilm induced		DPP1	ASG1	ARR3
			CWH41	-2.32651	0	0	0	0							Processing alpha glucosidase I, involved in N-linked protein glycosylation and assembly of cell wall beta 1,6 glucan; rat catheter biofilm repressed		DPP2	ASH1	ARV1
			AYR2	-2.32497	-2.10443	2.09381	0	0				AYR2			Putative NADPH-dependent 1-acyl dihydroxyacetone phosphate reductase; shows colony morphology-related gene regulation by Ssn6p		BUB1	AKR1	AHR1
			SVF1	-2.32347	0	0	0	0							Putative survival factor; stationary phase enriched protein; fluconazole-induced; regulated by Gcn4p; repressed in response to amino acid starvation (3-AT treatment); fungal-specific (no human or murine homolog)		orf19.5177	MDL2	MDJ1
			SPF1	-2.3219	0	0	0	0							P-type calcium-transporting ATPase, involved in control of calcium homeostasis, response to ER stress, hyphal growth, biofilm formation and virulence		orf19.4864	LYS5	MAM33
			MHP1	-2.3213	0	0	0	0				MHP1			Protein similar to S. cerevisiae Mhp1p, which is involved in microtubule stabilization; transposon mutation affects filamentous growth; possibly transcriptionally regulated upon hyphal formation; possibly an essential gene (by UAU1 method)		PGA18	CGT1	CLA4
			orf19.2515	-2.31628	0	0	0	0							ZZ-type zinc finger protein; rat catheter and Spider biofilm induced		SPT20	DIT2	DOT5
			orf19.3135	-2.31618	0	0	0	0							Ortholog(s) have protein binding, bridging activity and role in ER-associated ubiquitin-dependent protein catabolic process, lipid particle organization		USO5	ENG1	ENA21
			TRP5	-2.31535	0	-2.4246	0	0							Predicted tryptophan synthase; identified in detergent-resistant membrane fraction (possible lipid raft component); predicted N-terminal acetylation; Gcn4p-regulated; S. cerevisiae ortholog is Gcn4p regulated; upregulated in biofilm;		orf19.3186	MNN11	MKC1
			orf19.4246	-2.31183	0	0	-2.16822	0							Protein with similarity to S. cerevisiae Ykr070w; Tn mutation affects filamentation; Hog1-repressed; colony morphology-related gene regulation by Ssn6p; induced during cell wall regeneration; possibly essential		orf19.2442	FGR34	FGR16
			orf19.1246	-2.30228	0	0	0	0				orf19.1246			Putative eisosome component role in proper eisosome assembly; upregulated in cyr1 null mutant		RBD1	CLB4	CSE4
			ABD1	-2.29958	0	0	0	2.67141			ABD1				SAM-dependent RNA methyltransferase; methylates mRNA 5' cap; binds phosphorylated RNA Pol II C-term domain peptide; does not bind mRNA TPase and mRNA GTase (Cet1,Cgt1); functional homolog of S. cerevisiae Abd1; rat catheter biofilm induced		ADE1	ABG1	AAT21
			FAA2-3	-2.29874	0	0	0	0			FAA2-3	FAA2-3			Predicted acyl CoA synthetase		FTR1	BMH1	BMT6
			orf19.3100	-2.29523	0	0	0	0		orf19.3100	orf19.3100				Protein with t-SNARE domains and a microtubule associated domain; Hap43-induced gene; repressed by alpha pheromone in SpiderM medium		UGA32	ELP3	ECM7
			MET4	-2.29397	0	0	0	0			MET4				Putative transcription coactivator; predicted role in sulfur amino acid metabolism; required for yeast cell adherence to silicone substrate; Spider biofilm induced		PGA17	CFL4	CKA2
			orf19.1277	-2.29178	0	0	0	-2.42575				orf19.1277			Protein of unknown function; Rgt1, Hap43-repressed; flow model biofilm induced; Spider biofilm induced		RFG1	COI1	CSP1
			orf19.2506	-2.27982	0	0	0	0				orf19.2506			Protein of unknown function; opaque-specific transcript; induced during chlamydospore formation in both C. albicans and C. dubliniensis; Hog1-repressed; Spider biofilm induced		SPO22	DIM1	DOS2
			ATO1	-2.27894	0	0	0	0				ATO1			Putative fungal-specific transmembrane protein; induced by Rgt1; Spider biofilm induced		BNI1	AGO1	AGP2
			SNF4	-2.27851	0	0	0	0							Transcription factor; ortholog of S. cerevisiae Snf4; caspofungin repressed; transposon mutation affects filamentation		orf19.2322.4	LYS142	LYS5
			orf19.3984	-2.27832	0	0	0	0							Protein of unknown function; induced in core caspofungin response; induced in ssr1 mutant; induced by nitric oxide independent of Yhb1; Spider biofilm induced		orf19.1427	FESUR1	FBA1
			NOP5	-2.27345	0	0	0	0							Ortholog of S. cerevisiae Nop58; involved in pre-rRNA process; Tn mutation affects filamentous growth; macrophage/pseudohyphal-induced; physically interacts with TAP-tagged Nop1; Spider biofilm repressed		PLB2	CHT2	COX5
			RFX2	-2.26179	-2.06698	2.07798	0	3.14627		RFX2	RFX2	RFX2			Transcriptional repressor; regulator of filamentation, response to DNA damage, adhesion, virulence in murine mucosal, systemic infections; RFX domain; regulated by Nrg1, UV-induced; partially complements S. cerevisiae rfx1 mutant defects		orf19.3600	KAR4	KRE30
			orf19.201	-2.25491	0	-2.23885	0	0							Protein of unknown function; unmerged from orf19.202 in a revision of Assembly 21		SCS7	CYS3	DAD3
			NGT1	-2.24474	0	0	0	0				NGT1			N-acetylglucosamine (GlcNAc)-specific transporter; role in GlcNAc (but not serum) induced hyphal growth; localizes to plasma membrane; induced by GlcNAc, macrophage engulfment; 12 transmembrane, major facilitator superfamily		PIR32	CHS6	COX19
			orf19.6741	-2.24269	-3.13707	-3.72396	0	0			orf19.6741	orf19.6741			Putative plasma membrane protein; predicted role in cell wall integrity; regulated by Nrg1, Tup1; induced during chlamydospore formation in both C. albicans and C. dubliniensis		orf19.6701	HAP31	HEX3
			orf19.4450.2	-2.23478	-2.69233	0	0	0			orf19.4450.2				0		orf19.4340.2	FKH2	FGR39
			GAL4	-2.23374	0	0	0	0							Zn(II)2Cys6 transcription factor; involved in control of glycolysis; ortholog of S. cerevisiae Gal4, but not involved in regulation of galactose utilization genes; caspofungin repressed; Spider biofilm repressed		HAP5	BUD23	BUD21
			orf19.4960	-2.23099	0	0	0	0							Ortholog(s) have spermine synthase activity, role in pantothenate biosynthetic process, spermine biosynthetic process and cytoplasm localization		orf19.1833	GAD1	GAD1
			AOX1	-2.22891	0	0	0	0			AOX1				Alternative oxidase; low abundance; constitutively expressed; one of two isoforms (Aox1p and Aox2p); involved in a cyanide-resistant respiratory pathway present in plants, protists, and some fungi, absent in S. cerevisiae; Hap43p-repressed		AMS1	ADE1	ADAEC
			orf19.3129	-2.22888	0	-2.22736	0	0							Putative chromatin remodelling complex protein; heterozygous null mutant displays sensitivity to virgineone; Spider biofilm repressed		UME6	END3	EIF4E
			orf19.335	-2.21833	0	0	0	0							Sef1p-, Sfu1p-, and Hap43p-regulated gene		XUT1	EXG2	ERG26
			DAP2	-2.21514	0	-2.18517	0	0							Putative dipeptidyl aminopeptidase; transcriptionally regulated during macrophage response		EAF6	ATP16	ASR3
			SSA2	-2.21416	0	0	0	0							HSP70 family chaperone; cell wall fractions; antigenic; beta-defensin peptides impport; ATPase domain binds histatin 5; at hyphal surface, not yeast; farnesol-repressed in biofilm; flow model, Spider biofilm repressed; caspofungin repressed		orf19.211	MAL31	MCA1
			orf19.5451	-2.21343	0	0	0	0							Ortholog of Candida guilliermondii ATCC 6260 : PGUG_05321, Candida lusitaniae ATCC 42720 : CLUG_00887 and Candida albicans WO-1 : CAWG_02354		orf19.5231	GCN1	GDA1
			PDC11	-2.21285	0	0	0	0			PDC11				Pyruvate decarboxylase; antigenic; on hyphal not yeast cell surface; Hap43, Gcn4, Efg1, Efh1, Hsf1 regulated; fluconazole, farnesol induced; amino acid starvation repressed; flow model biofilm induced; Spider biofilm repressed		orf19.1653	HST7	IFA4
			orf19.6008	-2.21178	0	0	0	0							S. cerevisiae ortholog YLL032C interacts with ribosomes; repressed by alpha pheromone in SpiderM medium		orf19.4340.2	GLK4	GPA2
			PFK2	-2.21138	0	0	0	0			PFK2	PFK2			Phosphofructokinase beta subunit; fructose 2,6-bisphosphate, AMP activated; ATP inhibited; phagocytosis, hyphal repressed; fluconazole-induced; stationary-phase enriched; flow model biofilm induced; rat catheter/Spider biofilm repressed		orf19.5589	HUT1	IFF4
			SHM2	-2.20965	0	0	0	0			SHM2				Cytoplasmic serine hydroxymethyltransferase; complements glycine auxotrophy of S. cerevisiae shm1 shm2 gly1-1 mutant; antigenic; farnesol-upregulated in biofilm; stationary-phase enriched protein; rat catheter and Spider biofilm repressed		orf19.1374	LSC1	LYP1
			orf19.4170	-2.20451	0	0	0	0							0		orf19.3051	FGR23	FESUR1
			FCY2	-2.2026	0	0	0	0			FCY2	FCY2			Purine-cytosine permease of pyrimidine salvage; mutation associated with resistance to flucytosine in clinical isolates; transposon mutation affects filamentation; farnesol-upregulated in biofilm		GCD7	BNI1	BMT8
			TIF4631	-2.20136	0	0	0	0							Putative translation initiation factor eIF4G; overexpression causes hyperfilamentation; hyphal- and macrophage-induced; genes encoding some translation factors are downregulated upon phagocytosis by murine macrophage		CaalfMp11.2	MET18	MEF2
			GPM2	-2.19807	0	0	0	0							Putative phosphoglycerate mutase; repressed in hyphae; macrophage/pseudohyphal-repressed; induced by high levels of peroxide stress, farnesol; flow model biofilm induced; rat catheter and Spider biofilm repressed		IFE2	CAR2	CAT1
			orf19.6802	-2.19793	0	0	0	0				orf19.6802			Ortholog(s) have palmitoyltransferase activity, role in protein palmitoylation, vacuole fusion, non-autophagic and Golgi apparatus, endoplasmic reticulum, fungal-type vacuole membrane localization		orf19.5518	HAP43	HGT20
			ECM17	-2.19242	0	0	0	0							Putative sulfite reductase beta subunit; role in cell wall biogenesis; regulated by Tsa1/Tsa1B in H2O2 stress; Gcn4-regulated; Tbf1-activated; Hap43-repressed; Spider, flow, F-12/CO2 model biofilm induced		FCY24	AXL2	AVT7
			ERG24	-2.18861	0	0	0	0		ERG24	ERG24				C-14 sterol reductase, has a role in ergosterol biosynthesis; mutation confers increased sensitivity to dyclonine; rat catheter and Spider biofilm repressed		FKH2	BGL22	BIO32
			orf19.4903	-2.18515	0	0	0	0							Ortholog(s) have endoplasmic reticulum localization		orf19.392	FTH2	FUN31
			VPS11	-2.18452	0	0	0	0							Protein involved in protein trafficking; putative role in vesicle-target membrane fusion; mutant lacks vacuole; role in hyphal growth, possibly via vacuole expansion into hypha; role in killing of and survival within macrophage		orf19.7504	MSB2	MNR2
			orf19.2915	-2.17774	0	0	0	0			orf19.2915				Ortholog(s) have ATPase activity, GTPase activity, adenosine-diphosphatase activity, cytidine diphosphatase activity, guanosine-diphosphatase activity, nucleoside-triphosphate diphosphatase activity, uridine-diphosphatase activity		TPO5	ECM18	ECM22
			orf19.4014	-2.17122	0	0	0	0			orf19.4014				0		orf19.3215	FET3	FCY2
			orf19.2887	-2.16931	0	-3.10971	0	0							Ortholog in S. cerevisiae is localizedto the bud, mating projection tip, and associates with ribosomes; Spider biofilm induced		TLO8	EBP1	ECI1
			orf19.55	-2.16892	0	0	0	0		orf19.55	orf19.55	orf19.55			Ortholog(s) have role in cellular zinc ion homeostasis and endoplasmic reticulum localization		orf19.3228	GCV2	GDS1
			FGR6-4	-2.1602	0	0	0	0			FGR6-4				Protein lacking an ortholog in S. cerevisiae; member of a family encoded by FGR6-related genes in the RB2 repeat sequence; transposon mutation affects filamentous growth		GPI8	BPH1	BPH1
			MET10	-2.15766	0	0	0	0			MET10				Sulfite reductase; role in sulfur amino acid metabolism; induced by human whole blood or PMNs; Hog1-induced; possibly adherence-induced; flow model, Spider model, F-12/CO2 biofilm induced		PCL7	CFL2	CHT3
			PDC12	-2.14506	-4.92128	0	0	0							Putative pyruvate decarboxylase; fungal-specific (no human or murine homolog)		orf19.3574	HST7	IFA4
			orf19.5892	-2.14492	0	0	0	0				orf19.5892			Ortholog of S. cerevisiae Hul4; similar to hect domain E3 ubiquitin-protein ligases; Hap43-repressed gene		orf19.7403	GLK1	GNP3
			FRS1	-2.14307	0	6.04854	0	0							Phenylalanyl-tRNA synthetase; possible role in early cell wall biosynthesis; downregulated by phagocytosis by macrophages; possibly essential gene, disruptants not obtained by UAU1 method; protein present in exponential and stationary phase		GSL1	BUB1	BUB1
			orf19.1259	-2.1418	0	-2.33254	0	0				orf19.1259			0		RBR2	COF1	CSI2
			FET34	-2.13501	0	0	0	0			FET34				Multicopper ferroxidase; induced by low iron, ciclopirox olamine, ketoconazole, hypoxia; alkaline induced by Rim101; repressed in fluconazole-resistant isolate; Sfu1, Hog1 repressed; complements S. cerevisiae fet3; Spider biofilm induced		GIS2	BOI2	BNI1
			orf19.1825	-2.12189	0	0	0	0							Protein of unknown function; mutants are viable; filament induced; regulated by Nrg1, Rfg1, Tup1		RPS28B	CTA6	CYB5
			TFP1	-2.11767	0	0	0	0			TFP1	TFP1			Subunit of vacuolar H+-ATPase; stationary phase enriched protein; sumoylation target; Spider biofilm repressed		orf19.5207	MEP2	MED15
			orf19.68.3	-2.117	0	0	0	0			orf19.68.3				0		orf19.7629	HAP42	HGT14
			PRC2	-2.1146	0	0	0	0				PRC2			Putative carboxypeptidase; induced by human neutrophils; Spider biofilm induced		orf19.2794	IHD1	IPT1
			orf19.334	-2.11334	-2.2087	0	0	0			orf19.334	orf19.334			Protein of unknown function; flow model biofilm induced; Spider biofilm induced; regulated by Sef1, Sfu1, and Hap43		XOG1	ESS1	ERG251
			orf19.6850	-2.11145	0	0	0	0							Putative transcription factor with C3HC4 zinc finger DNA-binding motif; mutants are viable		orf19.2737	HCH1	HHF1
			LYS2	-2.10513	0	0	0	0							Heterodimeric alpha-aminoadipate reductase large subunit; lysine biosynthesis; predicted binding sites for AMP and alpha-aminoadipate; inhibited by lys or thialysine; regulated by Gcn2 and Gcn4; Spider biofilm induced, flow model repressed		OGG1	CDR1	CHS1
			orf19.1460	-2.10113	0	0	0	0				orf19.1460			Putative glutamine-dependent NAD synthetase, involved in NAD salvage pathway		RNR1	CPR3	CTA24
			orf19.7104	-2.08748	0	0	0	0							Adhesin-like cell wall protein; similar to mucins and to a Litomosoides microfilarial sheath protein; N-terminal secretion signal; rat catheter and Spider biofilm repressed		orf19.6340	HGT10	HNM1
			RDI1	-2.08387	0	0	0	0				RDI1			Putative rho GDP dissociation inhibitor; transposon mutation affects filamentous growth; farnesol, filament-induced; regulated by Nrg1, Tup1; protein levels low in stationary phase yeast		orf19.2637	JAB1	KIS1
			tH(GUG)1	-2.08243	0	0	0	0							tRNA-His, predicted by tRNAscan-SE; GUG anticodon		orf19.1142	MET16	MED8
			orf19.3922	-2.07967	0	0	0	0			orf19.3922				Possible pyrimidine 5' nucleotidase; protein present in exponential and stationary growth phase yeast cultures; Hap43p-repressed gene		orf19.4639	FCY21	FAS1
			DHH1	-2.07905	0	0	0	0							Putative RNA helicase		ECM38	ATS1	ATO2
			ADE12	-2.07687	0	-2.19386	0	0			ADE12				Adenylosuccinate synthase; upregulated in biofilm; decreased expression in hyphae vs yeast-form cells; not induced during GCN response, in contrast to S. cerevisiae ADE12, which is induced by Gcn4p; stationary phase-enriched protein		ADE17	ABP140	ABC1
			SEC23	-2.07668	0	0	0	0			SEC23				Putative GTPase-activating protein; regulated upon yeast-hypha switch; Spider biofilm repressed		orf19.5488	LIP6	LIP8
			orf19.3215	-2.07645	0	0	0	0		orf19.3215		orf19.3215			Putative plasma membrane protein; in S. cerevisiae it is localized to the cell bud and mating projection membrane; repressed by alpha pheromone in SpiderM medium		VMA2	ERG20	ERD1
			orf19.4247	-2.07517	0	0	0	0							Protein of unknown function; rat catheter and Spider biofilm repressed		orf19.3404	FGR37	FGR16
			orf19.4791	-2.07078	0	0	0	0			orf19.4791				Protein of unknown function; Spider biofilm induced		orf19.5225	FRE7	FRE30
			SMF3	-2.06909	0	0	0	0			SMF3	SMF3			Putative vacuolar iron transporter; alkaline upregulated; caspofungin repressed; induced by Mnl1 under weak acid stress; Hap43-repressed		orf19.3624	LTE1	LYS144
			orf19.2050	-2.06532	0	0	0	0				orf19.2050			Ortholog(s) have sterol esterase activity, role in cellular lipid metabolic process, sterol metabolic process and fungal-type vacuole, integral to membrane, lipid particle localization		SEC8	DAD2	DAG7
			GDH2	-2.0623	0	0	2.25631	0				GDH2			Putative NAD-specific glutamate dehydrogenase; fungal-specific; transcript regulated by Nrg1, Mig1, Tup1, and Gcn4; stationary phase enriched protein; flow model biofilm induced; Spider biofilm induced		HGT3	CAG1	CAM1-1
			NCP1	-2.06128	0	0	0	0				NCP1			NADPH-cytochrome P450 reductase, acts with Erg11p in sterol 14 alpha-demethylation in ergosterol biosynthesis; subject to hypoxic regulation; ketoconazole-induced; caspofungin repressed		PGA58	CHS5	COX1
			orf19.4240	-2.06018	0	0	0	0							Ortholog(s) have role in GPI anchor biosynthetic process, cellular manganese ion homeostasis and endoplasmic reticulum, fungal-type vacuole membrane localization		orf19.6527	FGR28	FGR13
			orf19.6832	-2.05865	0	0	0	0			orf19.6832				0		orf19.6970	HBR1	HGT6
			SPT23	-2.05498	0	0	0	0				SPT23			Protein involved in regulation of unsaturated fatty acid biosynthesis; controls the expression of the Ole1p delta-9-fatty acid desaturase		orf19.1374	MAK21	MAS2
			CDC68	-2.04495	0	0	0	0							Functional homolog of S. cerevisiae Cdc68, a transcription elongation factor; essential; possible drug target		CHL4	ARC19	ANT1
			SCS7	-2.04185	0	0	0	0		SCS7		SCS7			Putative ceramide hydroxylase; regulated by Nrg1; induced in high iron; fluconazole-induced; Hap43-repressed; Spider biofilm induced		orf19.71	LEM3	LIP6
			orf19.3325	-2.03778	-2.34029	0	0	0							0		WAL1	ESC4	ERG20
			orf19.4134	-2.03742	0	0	0	0							Ortholog(s) have palmitoyltransferase activity, role in protein palmitoylation and plasma membrane localization		orf19.1360	FGR2	FCY24
			VPS2	-2.03638	0	0	0	0				VPS2			Ortholog(s) have role in intralumenal vesicle formation, protein retention in Golgi apparatus, protein targeting to vacuole involved in ubiquitin-dependent protein catabolic process via the multivesicular body sorting pathway		orf19.3166	MSB2	MNR2
			orf19.4912	-2.03175	0	0	0	0							Ortholog(s) have ubiquitin protein ligase binding activity, role in protein ubiquitination, ubiquitin-dependent endocytosis and Golgi apparatus, clathrin-coated vesicle, cytosol, nucleus, plasma membrane localization		orf19.5596	FTR1	FUR1
			TOS1	-2.03155	0	0	0	0							Protein similar to alpha agglutinin anchor subunit; secreted; exogenously expressed protein is a substrate for Kex2 processing in vitro; fluconazole-induced; induced by alpha pheromone in SpiderM medium; Hap43-induced		orf19.4861	MKK2	MFALPHA
			orf19.4470	-2.03128	0	0	0	0		orf19.4470	orf19.4470				Protein of unknown function; Hap43-repressed gene		orf19.2503	FLO9	FGR44
			orf19.1203.2	-2.02908	0	-2.91532	0	0							0		PWP1	CLB2	CRP1
			orf19.7499	-2.02803	0	0	0	0			orf19.7499	orf19.7499			Putative nicotinic acid mononucleotide adenylyltransferase, involved in NAD salvage pathway; Spider biofilm repressed		orf19.1610	HMG1	HSP70
			orf19.2691	-2.02126	0	0	0	0			orf19.2691				Planktonic growth-induced gene		STN1	DPP2	DSL1
			FTH1	-2.01998	0	0	0	0			FTH1				Protein similar to S. cerevisiae Fth1p, a high affinity iron transporter for intravacuolar stores of iron; repressed by Sfu1p, amphotericin B, caspofungin; induced by alkaline pH, ciclopirox olamine; regulated by Sef1p, Sfu1p, and Hap43p		GUT2	BUB1	BUB3
			MEP1	-2.01874	0	0	0	0			MEP1				Ammonium permease; Mep1 more efficient permease than Mep2, Mep2 has additional regulatory role; 11 predicted transmembrane regions; low mRNA abundance; hyphal downregulated; flow model biofilm induced		PCL2	CFL11	CHT3
			CCT6	-2.01672	0	0	0	0			CCT6				Putative cytosolic chaperonin Cct ring complex subunit; mutation confers hypersensitivity to cytochalasin D; GlcNAc-induced protein; Spider biofilm repressed		CDC5	AOX1	AMN1
			orf19.7442	-2.01216	0	0	0	0			orf19.7442				Ortholog of C. dubliniensis CD36 : Cd36_86500, C. parapsilosis CDC317 : CPAR2_206120, Candida tenuis NRRL Y-1498 : CANTEDRAFT_100862 and Debaryomyces hansenii CBS767 : DEHA2F17270g		orf19.3280	HIP1	HSP30
			ERG251	-2.00953	0	0	0	0			ERG251	ERG251			C-4 sterol methyl oxidase; role in ergosterol biosynthesis; Hap43-induced; ketoconazole-induced; amphotericin B, caspofungin repressed; possibly essential gene, disruptants not obtained by UAU1 method; Spider biofilm repressed		FKH2	BIG1	BMH1
			orf19.1249	-2.00943	0	-2.01021	0	0							Ortholog(s) have 1-(5-phosphoribosyl)-5-[(5-phosphoribosylamino)methylideneamino]imidazole-4-carboxamide isomerase activity, role in histidine biosynthetic process and cytosol, nucleus localization		RBD1	CLB4	CSI2
			orf19.2892	-2.0069	0	0	0	0							Ortholog of C. dubliniensis CD36 : Cd36_45910, C. parapsilosis CDC317 : CPAR2_501110, Candida tenuis NRRL Y-1498 : CANTEDRAFT_119393 and Debaryomyces hansenii CBS767 : DEHA2E08976g		TOM71	ECI1	ECM21
			orf19.93	-2.00523	0	0	0	0							Putative mitochondrial intermembrane space protein; colony morphology-related gene regulation by Ssn6; regulated by Sef1, Sfu1, and Hap43; Spider biofilm repressed; rat catheter biofilm induced		orf19.3264.2	HST1	IDH2
			orf19.2703	-2.00451	0	0	0	0		orf19.2703	orf19.2703	orf19.2703			Specificity factor required for ubiquitination and sorting of specific cargo proteins at the multivesicular body; ortholog of S. cerevisiae Ear1; transcript regulated by iron; Ssr1-represssed; Spider biofilm induced		SUA72	DQD1	DUR1,2
			CSA1	-2.00275	-2.06361	0	0	0							Surface antigen on elongating hyphae and buds; strain variation in repeat number; ciclopirox, filament induced, alkaline induced by Rim101; Efg1-, Cph1, Hap43-regulated; required for WT RPMI biofilm formation; Bcr1-induced in a/a biofilms		DAD3	ARO9	ARG81
			ASH1	-2.00139	0	-2.78533	0	-2.1716			ASH1				GATA-like transcription factor; localizes to daughter cell, hyphal tip cell nuclei; mRNA localization mediated by She3; required for WT virulence and filamentous growth on solid media; Ras1 repressed in yeast, Cyr1 repressed yeast, hyphae		BAT21	AGA1	AGM1
			CDS1	-2.00013	0	0	0	0				CDS1			Protein similar to S. cerevisiae Cds1p; transposon mutation affects filamentous growth		CIP1	ARG11	APA2
			FRE10	0	-4.99255	0	-2.12611	0							Major cell-surface ferric reductase under low-iron conditions; 7 transmembrane regions and a secretion signal predicted; Tup1, Rim101, Ssn6, Hog1, caspofungin repressed; ciclopirox olamine induced; rat catheter biofilm induced		ALR1	ADA2	ACO2
			CAL0002833	0	-4.97067	0	0	0							0		ARP9	ADH1	ADH1
			HGC1	0	-4.44827	0	0	3.7404			HGC1				Hypha-specific G1 cyclin-related protein involved in regulation of morphogenesis, biofilm formation; Cdc28-Hgc1 maintains Cdc11 S394 phosphorylation during hyphal growth; required for virulence in mice; regulated by Nrg1, Tup1, farnesol		AXL2	AFP99	AGE1
			POL93	0	-3.54873	0	0	0				POL93			Predicted ORF in retrotransposon Tca8 with similarity to the Pol region of retrotransposons encoding reverse transcriptase, protease and integrase; downregulated in response to ciclopirox olamine; F-12/CO2 early biofilm induced		BEM3	AGE1	AGM1
			SAP5	0	-3.48193	0	0	0			SAP5				Secreted aspartyl proteinase; sap4,5,6 triple null defective in utilization of protein as N source; virulence role effected by URA3; expressed during infection; mRNA localized to hyphal tip via She3; rat catheter and Spider biofilm induced		BMT4	AGO1	AGM1
			orf19.4194	0	-3.42546	2.23991	0	0							Putative TFIIH complex subunit; possibly an essential gene, disruptants not obtained by UAU1 method		CCE1	ALG2	ALG8
			orf19.4414	0	-3.27642	0	0	0							Ortholog of C. dubliniensis CD36 : Cd36_45590, C. parapsilosis CDC317 : CPAR2_501450, Candida tenuis NRRL Y-1498 : CANTEDRAFT_105024 and Debaryomyces hansenii CBS767 : DEHA2D12364g		CCR4	ALO1	ALR1
			orf19.6501	0	-3.0868	0	0	0							Ortholog of C. dubliniensis CD36 : Cd36_71960, Pichia stipitis Pignal : psti_CGOB_00136, Spathaspora passalidarum NRRL Y-27907 : SPAPADRAFT_63786 and Candida tropicalis MYA-3404 : CTRG_05049		CDA2	ALS7	ALR1
			ADE5,7	0	-3.05191	0	0	0			ADE5,7	ADE5,7			Phosphoribosylamine-glycine ligase and phosphoribosylformylglycinamidine cyclo-ligase; interacts with Vps34p; required for hyphal growth and virulence; flucytosine induced; not induced in GCN response, in contrast to S. cerevisiae ortholog		CDC11	ALS9	ALS3
			orf19.6079	0	-3.03895	0	0	0			orf19.6079				Predicted ORF in retrotransposon Tca8 with similarity to the Gag region encoding nucleocapsid-like protein; repressed by ciclopirox olamine; filament induced; regulated by Rfg1, Tup1; overlaps orf19.6078.1		CDC28	AMO2	ALS6
			GPX2	0	-2.9907	2.46594	0	0							Similar to glutathione peroxidase; induced in high iron; alkaline induced by Rim101; induced by alpha factor or interaction with macrophage; regulated by Efg1; caspofungin repressed; Spider biofilm induced		CDC34	ANB1	ALT1
			GOR1	0	-2.84651	0	0	3.60455			GOR1				Ortholog(s) have glyoxylate reductase activity, role in glyoxylate catabolic process and cytosol, extracellular region, mitochondrion, nucleus localization		CHL4	ARC18	ANT1
			GDH3	0	-2.67331	-4.22896	-5.05912	0							NADP-glutamate dehydrogenase; Nrg1, Plc1 regulated; hypha, hypoxia, Efg1-repressed; Rim101-induced at pH 8; GlcNAc, ciclopirox, ketoconazole induced; exp and stationary phase protein; Spider biofilm repressed; rat catheter biofilm induced		CRH11	ARG81	APN2
			orf19.715	0	-2.63627	3.65069	0	0				orf19.715			Protein of unknown function; Hap43-induced; rat catheter and Spider biofilm induced		CYS4	ARO7	ARF3
			RPS19A	0	-2.50447	0	0	3.23102							Putative ribosomal protein S19; protein level decreases in stationary phase cultures; Spider biofilm repressed		DAD3	ARO8	ARG8
			DEF1	0	-2.49529	0	-5.61409	2.71615			DEF1				RNA polymerase II regulator; role in filamentation, epithelial cell escape, dissemination in RHE model; induced by fluconazole, high cell density; Efg1/hyphal regulated; role in adhesion, hyphal growth on solid media; Spider biofilm induced		DAD4	ARO9	ARG83
			orf19.178	0	-2.42642	3.10481	0	2.20376				orf19.178			Ortholog of C. dubliniensis CD36 : Cd36_32460, C. parapsilosis CDC317 : CPAR2_205480, Candida tenuis NRRL Y-1498 : CANTEDRAFT_115156 and Debaryomyces hansenii CBS767 : DEHA2E22154g		DYN1	ASR2	ASN1
			MSB2	0	-2.36473	0	0	0			MSB2				Mucin family adhesin-like protein; cell wall damage sensor; required for Cek1 phosphorylation by cell wall stress; Rim101-repressed; activation releases extracellular domain into medium; Spider biofilm induced		ECM18	ATP20	ATO10
			orf19.6118	0	-2.26859	0	0	0		orf19.6118	orf19.6118	orf19.6118			Putative guanine nucleotide dissociation stimulator; transcription is positively regulated by Tbf1p		EGD1	ATS1	ATO2
			CDC4	0	-2.25933	0	0	0				CDC4			F-box subunit of SCF(CDC4) ubiquitin ligase; functional homolog of S. cerevisiae Cdc4; mutation/depletion causes hyperfilamentation; Sol1 is a substrate of SCF-Cdc4; Spider biofilm induced		ELF1	ATX1	ATO7
			orf19.5220	0	-2.20149	0	0	0							Putative RNA exonuclease; induced in a ssr1 null mutant		ENG1	ATX1	ATO9
			SUR2	0	-2.09405	3.65183	0	0			SUR2				Putative ceramide hydroxylase; predicted enzyme of sphingolipid biosynthesis; regulated by Tsa1, Tsa1B under H2O2 stress conditions; Spider and flow model biofilm induced		EXO1	AUT7	ATP4
			orf19.3219	0	-2.08804	0	0	0							Ortholog of S. cerevisiae Sia1; involved in activation of the Pma1 plasma membrane H+-ATPase by glucose in S. cerevisiae; Spider biofilm induced		FGR12	BAT21	BAS1
			orf19.2110	0	-2.08584	0	0	0							Ortholog(s) have arginyltransferase activity, role in protein arginylation and cytosol, nucleus localization		FRP3	BIO32	BMT4
			orf19.4459	0	-2.08119	0	-3.99947	0				orf19.4459			Predicted heme-binding stress-related protein; Tn mutation affects filamentous growth; induced during chlamydospore formation in C. albicans and C. dubliniensis; Spider biofilm induced		GRX3	BUB1	BTS1
			GCA1	0	-2.0628	0	0	0			GCA1				Extracellular/plasma membrane-associated glucoamylase; expressed in rat oral infection; regulated by carbohydrates, pH, galactose; promotes biofilm matrix formation; flow model biofilm induced; Bcr1 repressed in RPMI a/a biofilms		HAC1	BUB2	BUD2
			LAP3	0	-2.06044	0	0	0							Putative aminopeptidase; positively regulated by Sfu1; clade-associated gene expression; virulence-group-correlated expression; induced by alpha pheromone in SpiderM medium; Hap43-induced; Spider and flow model biofilm induced		HAP3	BUD2	BUD20
			SUN41	0	-2.05755	0	0	0							Cell wall glycosidase; role in biofilm formation and cell separation; possibly secreted; hypoxia, hyphal induced; caspofungin repressed; Efg1, Cph1 regulated; O-glycosylated, possible Kex2 substrate; 5'-UTR intron; Spider biofilm induced		HOF1	CAG1	CAN1
			orf19.6148	0	-2.04247	2.29044	0	3.49926			orf19.6148				Homolog of nuclear distribution factor NudE, NUDEL; regulates dynein targeting to microtubule plus ends; flow model biofilm repressed		HYS2	CAP4	CAS1
			orf19.2278	0	-2.02187	0	0	0			orf19.2278				Putative 20S proteasome assembly protein; filament induced; induced by alpha pheromone in SpiderM medium		IFA4	CAR2	CAT1
			orf19.4472	0	-2.02076	0	0	0							Ortholog of Candida albicans WO-1 : CAWG_00996		ILV1	CBF1	CBK1
			tC(GCA)1	0	-2.01361	0	0	3.03418							tRNA-Cys, predicted by tRNAscan-SE; GCA anticodon		INO1	CBK1	CCE1
			orf19.3309	0	-2.00998	0	0	0			orf19.3309				Ortholog of Candida tropicalis MYA-3404 : CTRG_04422 and Candida albicans WO-1 : CAWG_01254		IQG1	CCC2	CCR4
			orf19.90	0	-2.00881	0	0	0							Ortholog(s) have cytoplasm localization		LTE1	CCT6	CDC21
			ALS1	0	0	10.4429	0	0							Cell-surface adhesin; adhesion, virulence, immunoprotective roles; band at hyphal base; Rfg1, Ssk1, Spider biofilm induced; flow model biofilm repressed; CAI-4 strain background effects; promoter bound Bcr1, Tec1, Efg1, Ndt80, and Brg1		MAE1	CDC11	CDC27
			ARG1	0	0	3.15909	0	7.34062							Argininosuccinate synthase; arginine synthesis; Gcn4, Rim101 regulated; induced by amino acid starvation (3-AT), benomyl treatment; stationary phase enriched protein; repressed in alkalinizing medium; rat catheter, Spider biofilm induced		MNR2	CDC27	CDC5
			ARP1	0	0	2.15715	0	0							Putative centractin; induced upon adherence to polystyrene		MSB1	CDC3	CDS1
			ASK1	0	0	0	0	-2.03405							Essential subunit of the Dam1 (DASH) complex, which acts in chromosome segregation by coupling kinetochores to spindle microtubules		MSW1	CDC39	CEF3
			ASR1	0	0	5.1717	0	3.22299							Heat shock protein; transcript regulated by cAMP, osmotic stress, ciclopirox olamine, ketoconazole; repressed by Cyr1, Ras1; colony morphology-related regulated by Ssn6; stationary phase enriched; Hap43-induced; Spider biofilm induced		NPL4	CDG1	CHC1
			BUL1	0	0	0	0	2.0097							Protein similar but not orthologous to S. cerevisiae Bul1; a protein involved in selection of substrates for ubiquitination; mutants are viable; macrophage/pseudohyphal-induced; rat catheter biofilm induced		NUC2	CDG1	CHK1
			CAL0003373	0	0	0	-2.80711	0							0		OCA1	CDR1	CHR1
			CAN3	0	0	0	0	2.11918							Predicted amino acid transmembrane transporter; transcript regulated by white-opaque switch; Hap43-repressed gene		PAD1	CFL11	CHT2
			CBP1	0	0	2.41044	0	0							Corticosteroid binding protein; transcription induced at late log-phase or upon adherence to polystyrene; not induced by corticosterone; contains a possible NAD/FAD binding region; regulated by Nrg1, Tup1; Spider biofilm induced		PGA37	CHS1	CLC1
			CDC50	0	0	2.20279	0	0							Putative endosomal protein; induced by Mnl1p under weak acid stress		PGA46	CHS2	COB
			CHA1	0	0	0	0	-2.04676							Similar to catabolic ser/thr dehydratases; repressed by Rim101; induced in low iron; regulated on white-opaque switch; filament induced; Tn mutation affects filamentation; flow model biofilm induced; Spider biofilm repressed		PGA57	CHS3	COI1
			CMP1	0	0	2.12999	0	0							Catalytic subunit of calcineurin (Ca[2+]-calmodulin-regulated S/T protein phosphatase); required for wild-type virulence, resistance to high pH, Na(+), Li(+), Mn(2+), and fluconazole tolerance; micafungin is fungicidal to null mutant		PLB5	CHT2	COX7
			CPA2	0	0	0	0	2.97372							Putative arginine-specific carbamoylphosphate synthetase; protein enriched in stationary phase yeast cultures; rat catheter biofilm induced; Spider biofilm induced		PRT1	CIC1	CPA1
			CSA2	0	0	0	0	-2.29229							Extracellular-associated protein; repressed by Rim101 at pH 8; regulated by Tsa1, Tsa1B in minimal media at 37 deg; induced by ketoconazole, nitric oxide, Hap43; required for normal RPMI biofilm formation; Bcr1 induced in RPMI		PST2	CIT1	CRH11
			DAP1	0	0	2.27407	0	0							Similar to mammalian membrane-associated progesterone receptors involved in DNA damage response; induced in core stress response; Hog1 regulated; clade-associated expression; Hap43-repressed		PTC1	CIT1	CRH12
			DES1	0	0	3.34145	2.13696	2.71849							Putative delta-4 sphingolipid desaturase; planktonic growth-induced gene		PTC4	CKA1	CRL1
			DIP5	0	0	-2.288	0	0							Dicarboxylic amino acid permease; mutation confers hypersensitivity to toxic ergosterol analog; induced upon phagocytosis by macrophage; Gcn4-regulated; upregulated by Rim101 at pH 8; rat catheter and Spider biofilm induced		QCR2	CLB2	CRZ1
			DLD1	0	0	0	-2.02217	0							Putative D-lactate dehydrogenase; white cell-specific trancript; colony morphology-related gene regulation by Ssn6; Hap43-repressed; rat catheter biofilm induced; Spider biofilm repressed		RBT1	COI1	CSK1
			DLH1	0	0	2.4502	0	2.76492							Functional homolog of S. cerevisiae Dmc1; a meiosis-specific protein required for repair of double-strand breaks and pairing between homologous chromosomes		RFX2	COX19	CSP2
			DUG3	0	0	0	2.85107	0							Putative glutamine amidotransferase (GATase II); role in glutathione catabolism;		RPL21A	CRM1	CTF8
			ECM4	0	0	3.21864	0	0							Cytoplasmic glutathione S-transferase; regulated by Nrg1, Tup1; induced in core stress response, in cyr1 or ras1 mutant (yeast or hyphal cells); Tn mutation affects filamentous growth; stationary phase enriched; Spider biofilm induced		RPS23A	CTA3	CWH8
			FTR2	0	0	0	0	-2.01628							High-affinity iron permease; probably interacts with ferrous oxidase; regulated by iron level, ciclopirox olamine, amphotericin B, caspofungin; complements S. cerevisiae ftr1 iron transport defect; Hap43-repressed; Spider biofilm induced		SAP7	CUP1	CYS4
			FUM11	0	0	2.16856	0	0							Fumarate hydratase; induced in high iron; protein in exponential and stationary-phase yeast cells, but higher in stationary phase; rat catheter biofilm repressed		SEC2	CYS4	DAD3
			GPH1	0	0	2.04151	0	0							Putative glycogen phosphorylase; role in glycogen metabolism; regulated by Ssk1, Mig1, Tup1, Hap43; fluconazole-induced; localizes to cell surface of hyphae, not yeast; stationary phase enriched protein; Spider biofilm induced		SFI1	DAL52	DAL4
			GPI7	0	0	-2.01257	0	0							Protein involved in attachment of GPI-linked proteins to cell wall; member of major facilitator superfamily; phosphodiesterase/nucleotide pyrophosphatase domain; similar to S. cerevisiae Gpi7p		SIW14	DBP3	DCK1
			GRP2	0	0	4.37254	0	2.15064							Methylglyoxal reductase; regulation associated with azole resistance; induced in core stress response or by oxidative stress via Cap1, fluphenazine, benomyl, by Hap43 or with long term fluconazole treatment; Spider biofilm induced		SPR28	DIT2	DOT4
			GYP7	0	0	2.36145	2.10205	0							Protein similar to S. cerevisiae Gyp7p (GTPase-activating protein for Ypt1p); caspofungin-induced		SSP96	DOT1	DRE2
			HPA2	0	0	2.05828	0	0							Ortholog(s) have D-amino-acid N-acetyltransferase activity, role in D-amino acid metabolic process and cytosol, nucleus localization		TLO1	DUR31	DUR4
			HSP31	0	0	0	0	-4.61144							Putative 30 kda heat shock protein; repressed during the mating process; rat catheter biofilm induced		TLO10	EAF6	EAF3
			IFE1	0	0	3.39703	0	0							Putative medium-chain alcohol dehydrogenase; rat catheter and Spider biofilm repressed		TLO11	EAF6	EBP1
			ITR1	0	0	2.71238	0	0							MFS inositol transporter; uptake of exogenous inositol; 12 transmembrane motifs; expressed in rich medium; fluconazole, caspofungin repressed; possibly essential (UAU1 method); flow model, rat catheter and Spider biofilm induced		TUB1	EFB1	ECM33
			LEA1	0	0	-2.18685	0	0							Predicted component of U2 snRNP; induced by alpha pheromone in SpiderM medium		UGA32	EMC9	EFH1
			LTP1	0	0	-2.63435	0	0							Putative protein phosphatase of the PTP family (tyrosine-specific), similar to S. cerevisiae Ltp1p		UTP13	ENP2	ENP1
			MRF1	0	0	3.49408	0	0							Putative mitochondrial respiratory protein; induced by farnesol, benomyl, nitric oxide, core stress response; oxidative stress-induced via Cap1; stationary-phase enriched protein; Spider biofilm induced		VMA22	ERG24	ERD1
			MTR2	0	0	2.68555	0	0							Nuclear export protein; member of NTF2 family; monomeric in solution; interacts with Mex67p via the NTF2-like domain		VPH1	ERG24	ERF1
			NAG1	0	0	2.03267	0	0							Glucosamine-6-phosphate deaminase; required for normal hyphal growth and mouse virulence; converts glucosamine 6-P to fructose 6-P; reversible reaction in vitro; gene and protein is GlcNAc-induced; Spider biofilm induced		VPS4	ERG251	ERG1
			NSP1	0	0	0	0	-2.02335							Essential component of the nuclear pore complex; sumoylation target; stationary phase enriched protein; rat catheter biofilm repressed		orf19.7356	FBP1	FAA2-3
			orf19.104	0	0	0	0	2.4639							Protein of unknown function; induced by alpha pheromone in SpiderM medium		orf19.2007	FDH1	FAT1
			orf19.1096	0	0	0	0	3.30778							Has domain(s) with predicted voltage-gated chloride channel activity, role in chloride transport, transmembrane transport and membrane localization		orf19.5860	FEN12	FBA1
			orf19.1105	0	0	2.40205	0	0							Ortholog of C. parapsilosis CDC317 : CPAR2_302980, C. dubliniensis CD36 : Cd36_53630, Pichia stipitis Pignal : PICST_32155 and Candida orthopsilosis Co 90-125 : CORT_0E05120		orf19.1353	FGR15	FCY24
			orf19.1116	0	0	2.21001	0	0							Protein of unknown function; planktonic growth-induced gene		orf19.2820	FGR23	FGR12
			orf19.1267.2	0	0	-2.0816	0	0							0		orf19.4105	FGR37	FGR16
			orf19.1278	0	0	-2.53412	0	0							0		orf19.6796	FHL1	FGR37
			orf19.1611	0	0	2.75583	0	0							Protein of unknown function; Spider biofilm induced		orf19.3156	FLO9	FGR46
			orf19.1808	0	0	0	2.12284	0							0		orf19.2481	FMP27	FLC2
			orf19.1950	0	0	2.57996	0	0							Ortholog(s) have phosphatase activity		orf19.2653	FOX2	FLU1
			orf19.2018	0	0	-3.5094	-2.03579	0							Protein with a predicted DnaJ chaperone domain and a CSL-type zinc finger; Spider biofilm induced		orf19.6035	FOX3	FMO2
			orf19.2244	0	0	0	0	2.51669							Similar to oxidoreductases and to S. cerevisiae Yjr096wp; Sfu1 repressed; induced by benomyl treatment, Ssr1; Hap43-repressed; flow model biofilm repressed		orf19.6264.4	FOX3	FOL1
			orf19.251	0	0	5.85933	0	3.57412							0		orf19.2438	FTH1	FTR1
			orf19.2789	0	0	3.77065	0	0							Ortholog of C. dubliniensis CD36 : Cd36_07040, C. parapsilosis CDC317 : CPAR2_208700, Candida tenuis NRRL Y-1498 : CANTEDRAFT_108836 and Debaryomyces hansenii CBS767 : DEHA2F25674g		orf19.3603	GAL102	GAL10
			orf19.2826	0	0	0	0	-2.02245							Ortholog of C. dubliniensis CD36 : Cd36_27680, C. parapsilosis CDC317 : CPAR2_801140, Candida tenuis NRRL Y-1498 : CANTEDRAFT_129982 and Debaryomyces hansenii CBS767 : DEHA2E09526g		orf19.3991	GAL7	GAL10
			orf19.2838	0	0	2.67337	0	0							Protein of unknown function; mutation confers hypersensitivity to amphotericin B; flow model biofilm induced		orf19.6563	GCA2	GCF1
			orf19.2921	0	0	-2.14145	0	0							Ortholog(s) have alpha-tubulin binding activity, role in protein folding, tubulin complex assembly and cytosol, nucleus localization		orf19.3498	GCA2	GCN2
			orf19.3103	0	0	-2.08782	0	0							Ortholog(s) have RNA polymerase III activity, role in tRNA transcription from RNA polymerase III promoter and DNA-directed RNA polymerase III complex, cytoplasm localization		orf19.4445	GCF1	GCV3
			orf19.3158	0	0	0	0	-15.1698							Ortholog(s) have cytoplasm localization		orf19.2195	GCR3	GDB1
			orf19.3241	0	0	2.32529	0	0							Ortholog(s) have Seh1-associated complex, extrinsic to fungal-type vacuolar membrane localization		orf19.2212	GLK1	GLN3
			orf19.3302	0	0	0	0	-2.24867							Putative type-1 protein phosphatase targeting subunit; transcript repressed by yeast-hyphal switch; transcript induced by Mnl1p under weak acid stress; flow model biofilm induced		orf19.1529	GPA2	GPR1
			orf19.3793	0	0	0	-2.04999	0							Protein of unknown function; mRNA binds She3; regulated by Nrg1; upregulated in a cyr1 or ras1 mutant		orf19.3499	GPI13	GRE2
			orf19.3939	0	0	-2.06911	0	0							Ortholog(s) have role in protein folding in endoplasmic reticulum and ER membrane protein complex, cell division site, cytosol, mitotic spindle pole body, nucleus localization		orf19.7478	GPM1	GRP1
			orf19.398	0	0	0	0	2.06658							Ortholog of C. dubliniensis CD36 : Cd36_08040, C. parapsilosis CDC317 : CPAR2_207180, Candida tenuis NRRL Y-1498 : CANTEDRAFT_114140 and Debaryomyces hansenii CBS767 : DEHA2G13992g		orf19.319	GPR1	GRX1
			orf19.4068	0	0	0	0	-2.01616							Protein of unknown function; flow model biofilm induced		orf19.3349	GPT1	GSG1
			orf19.4315	0	0	0	0	-12.8901							Ortholog(s) have Rab GTPase activator activity, role in vesicle-mediated transport and intracellular localization		orf19.1938	GRE3	GTR1
			orf19.4600.2	0	0	2.29165	0	0							0		orf19.446.2	GRR1	GTT13
			orf19.467	0	0	2.19675	0	0							0		orf19.1609	GSG1	GYP2
			orf19.4735	0	0	2.13626	0	0							Ornithine cyclodeaminase family protein; Sef1, Sfu1, and Hap43-regulated; ortholog of S. cerevisiae YGL159W and S. pombe SPAP11E10.01; rat catheter biofilm induced		orf19.2957	GSP1	HAK1
			orf19.4750	0	0	-2.23947	0	0							Ortholog of C. dubliniensis CD36 : Cd36_08410, C. parapsilosis CDC317 : CPAR2_301700, Candida tenuis NRRL Y-1498 : cten_CGOB_00267 and Debaryomyces hansenii CBS767 : DEHA2C10560g		orf19.2936	GSP1	HAK1
			orf19.4898	0	0	2.3911	0	0							Putative protein of unknown function; induced by prostaglandins		orf19.5952	GTT1	HAL9
			orf19.5040	0	0	0	0	-2.18378							Ortholog(s) have nucleocytoplasmic transporter activity, phospholipid binding, single-stranded DNA binding activity		orf19.4570	GUK1	HAP31
			orf19.5043	0	0	-2.0547	0	0							Ortholog of C. dubliniensis CD36 : Cd36_43610, C. parapsilosis CDC317 : CPAR2_403770, Debaryomyces hansenii CBS767 : DEHA2G16962g and Pichia stipitis Pignal : PICST_30926		orf19.1005	GUT2	HAT1
			orf19.5210	0	0	-2.58399	0	0							Putative Xbp1 transcriptional repressor; binds to cyclin gene promoters in S. cerevisiae; Hap43-repressed; possibly essential, disruptants not obtained by UAU1 method		orf19.3621	GYP2	HEM13
			orf19.5382	0	0	-2.32931	0	0							Ortholog of Candida albicans WO-1 : CAWG_02410		orf19.3535	HAL9	HEM3
			orf19.6306	0	0	0	0	2.05789							Trimethylaminobutyraldehyde dehydrogenase, the third enzyme of the carnitine biosynthesis pathway		orf19.4214	HAM1	HEM3
			orf19.6315	0	0	2.11287	0	0							Ortholog of C. dubliniensis CD36 : Cd36_30140, C. parapsilosis CDC317 : CPAR2_204040, Candida tenuis NRRL Y-1498 : CANTEDRAFT_114703 and Debaryomyces hansenii CBS767 : DEHA2G22880g		orf19.3663.2	HAM1	HEM4
			orf19.6319	0	0	0	-2.00616	0							0		orf19.839	HAP3	HEX3
			orf19.6325.2	0	0	2.76121	0	0							0		orf19.2281	HAP41	HGT12
			orf19.6353	0	0	2.21365	0	0							Ortholog of Candida albicans WO-1 : CAWG_00172		orf19.4248	HAP5	HGT20
			orf19.6440	0	0	2.0455	0	0							Ortholog(s) have ubiquitin-protein ligase activity, role in ubiquitin-dependent protein catabolic process and endoplasmic reticulum membrane, nuclear inner membrane localization		orf19.5518	HCR1	HHF22
			orf19.6477	0	0	0	-3.54687	0							Ortholog(s) have tRNA (guanine-N7-)-methyltransferase activity, role in tRNA methylation and cytosol, nucleus, tRNA methyltransferase complex localization		orf19.6080	HEM13	HHO1
			orf19.6554	0	0	-2.13342	0	0							Regulator of calcineurin; regulated by calcineurin-Crz1 pathway; feedback regulator of calcineurin-dependent signaling; Hap43-repressed; induced by ketoconazole, hypoxia, during growth in the mouse cecum; Spider biofilm induced		orf19.3460	HGC1	HMT1
			orf19.6586	0	0	-3.61448	0	0							Protein of unknown function; transcript induced by benomyl or in azole-resistant strain overexpressing MDR1; Ssn6 colony morphology-related regulation; induced by NO; Hap43-repressed; rat catheter and flow model biofilm induced		orf19.6718	HGT1	HMT1
			orf19.6596	0	0	3.1952	0	0							Putative esterase; possibly transcriptionally regulated by Tac1; induced by Mnl1 under weak acid stress; protein present in exponential and stationary growth phase yeast cultures; Spider biofilm repressed		orf19.6973	HGT20	HPC2
			orf19.6628	0	0	0	0	-3.60134							Protein of unknown function; rat catheter biofilm repressed		orf19.7648	HGT3	HPC2
			orf19.6678	0	0	0	0	2.18793							0		orf19.1618.2	HHO1	HSM3
			orf19.668	0	0	0	0	-2.50079							0		orf19.1456	HNT2	HTB1
			orf19.6691	0	0	2.41476	0	0							0		orf19.634	HOF1	HTB1
			orf19.6758	0	0	3.19489	0	0							Predcted glucose 1-dehydrogenase (NADP+); rat catheter biofilm repressed		orf19.1653	HSP70	ICL1
			orf19.6805	0	0	-3.44274	-2.68625	0							Protein of unknown function; Spider biofilm induced		orf19.3292	HST2	IDI1
			orf19.6864	0	0	0	0	2.77445							Putative ubiquitin-protein ligase; role in protein ubiquitination; Spider biofilm induced		orf19.3778	HST6	IDP2
			orf19.687	0	0	0	0	2.1195							Ortholog of C. dubliniensis CD36 : Cd36_62090, C. parapsilosis CDC317 : CPAR2_602150, Candida tenuis NRRL Y-1498 : CANTEDRAFT_112751 and Debaryomyces hansenii CBS767 : DEHA2F11814g		orf19.2282	HSX11	IFA4
			orf19.7078	0	0	0	2.04421	0							Ortholog(s) have role in meiosis and cytoplasm localization		orf19.115	HYU1	IHD2
			orf19.7091	0	0	0	2.1707	11.1594							Protein of unknown function; induced by nitric oxide; Spider biofilm repressed		orf19.936	IFF11	INN1
			orf19.7210	0	0	2.04508	0	0							Protein of unknown function; Spider biofilm induced		orf19.6552	IFF6	INT1
			orf19.7214	0	0	2.62706	0	0							Glucan 1,3-beta-glucosidase; regulated by Nrg1, Tup1 and possibly Tac1; induced by NO and during cell wall regeneration; stationary phase enriched; possibly essential (UAU1 method); F-12/CO2 early biofilm induced; flow biofilm repressed		orf19.7495	IFK2	IPK1
			orf19.7297	0	0	2.61312	0	0							Putative cystathionine gamma-synthase; decreased levels in stationary phase cultures; Hog1p-induced; Gcn4p-regulated		orf19.4760	ILV1	IQG1
			orf19.7580	0	0	2.49533	0	0							Ortholog of C. dubliniensis CD36 : Cd36_35095, C. parapsilosis CDC317 : CPAR2_200710, Candida tenuis NRRL Y-1498 : CANTEDRAFT_112338 and Debaryomyces hansenii CBS767 : DEHA2G06094g		orf19.2827	INO2	ISW2
			orf19.94	0	0	2.08024	0	0							Protein of unknown function; Spider biofilm induced		orf19.5614	IPK1	JEM1
			OYE32	0	0	2.48318	0	0							NAD(P)H oxidoreductase family protein; induced by nitric oxide, amphotericin B, oxidative stress via Cap1; upregulation associated with MDR1 overexpression or benomyl treatment; macrophage-downregulated protein; Spider biofilm induced		orf19.7291	ISY1	KIC1
			PDC2	0	0	-2.01394	0	0							Homeodomain-like transcription factor; regulator of pyruvate decarboxylase; contains a putative C-terminal activation domain, Glu- and Pro-rich; complements glucose utilization defect of S. cerevisiae pdc2 mutant		orf19.1654	KIP2	KTI11
			PGA52	0	0	2.35078	0	0							GPI-anchored cell surface protein of unknown function; Hap43p-repressed gene; fluconazole-induced; possibly an essential gene, disruptants not obtained by UAU1 method		orf19.3608	KNS1	LAC1
			PHO4	0	0	-3.02154	0	0							bHLH transcription factor of the myc-family; required for growth in medium lacking phosphate and for resistance to copper and Phloxine B; induced by Mnl1 under weak acid stress		orf19.4107	KOG1	LAC1
			PIKA	0	0	0	2.31728	0							Putative phosphatidylinositol kinase; non-sex gene located within the MTLa mating-type-like locus		orf19.4463	KRE1	LAG1
			POL3	0	0	2.47569	0	0							Large subunit of DNA polymerase III; partially complements defects of an S. cerevisiae cdc2 mutant; differing reports about periodic (G1/S) or non-periodic mRNA expression through cell cycle; Hap43p-repressed		orf19.5863	KRE5	LAG1
			PRI2	0	0	0	0	-3.36681							Putative DNA primase; gene adjacent to and divergently transcribed with CDC68; Hap43-induced; Spider biofilm repressed		orf19.3354	KSP1	LAP41
			PUP2	0	0	2.75916	0	0							Alpha5 subunit of the 20S proteasome; macrophage/pseudohyphal-repressed; regulated by Gcn2p and Gcn4p; protein present in exponential and stationary growth phase yeast cultures		orf19.5555	LAP4	LAT1
			RAD54	0	0	0	0	-5.30812							Putative DNA-dependent ATPase involved in DNA repair; induced under hydroxyurea treatment; plays an essential role during mitotic growth; mutants display aberrant cell and nuclear morphology		orf19.2472.2	LIP9	LMO1
			RCT1	0	0	0	0	2.0091							Fluconazole-induced protein; Ras1, Cyr1 repressed and Efg1 induced; regulated by Nrg1, Tup1, Tbf1, Ssn6; induced in oralpharyngeal candidasis; rat catheter biofilm repressed		orf19.1363	LPD1	LRO1
			RLI1	0	0	-2.00992	0	0							Member of RNase L inhibitor (RLI) subfamily of ABC family; predicted not to be a transporter; regulated by Sef1p, Sfu1p, and Hap43p		orf19.349	LSM6	LYS143
			RPL82	0	0	-2.98957	0	0							Predicted ribosomal protein; genes encoding cytoplasmic ribosomal subunits, translation factors, and tRNA synthetases are downregulated upon phagocytosis by murine macrophage		orf19.4656	LYS143	MAC1
			RPN5	0	0	2.05027	0	0							Putative COP9 signalosome component; macrophage/pseudohyphal-repressed		orf19.2076	LYS5	MAL31
			RPS10	0	0	2.21505	2.32401	0							Ribosomal protein S10; downregulated in the presence of human whole blood or PMNs; Spider biofilm repressed		orf19.2498	MCT1	MCS7
			RPT4	0	0	2.0599	0	0							26S proteasome regulatory subunit; regulated by Gcn2p and Gcn4p; protein level decreases in stationary phase cultures		orf19.4199	MCT1	MCT1
			SEN2	0	0	2.03008	0	0							Putative tRNA splicing endonuclease subunit; mutation confers hypersensitivity to toxic ergosterol analog and to amphotericin B; 5'-UTR intron; Hap43-induced; Spider biofilm induced		orf19.1697	MDR1	MDR1
			SES1	0	0	-2.39893	0	0							Seryl-tRNA synthetase; charges the tRNA that recognizes the CUG codon, which typically specifies Leu, but specifies Ser in C. albicans; complements S. cerevisiae ses1 mutant viability; soluble protein in hyphae; macrophage-regulated		orf19.5861.2	MDS3	MDR1
			SKN2	0	0	2.28387	0	0							Protein with a potential role in beta-1,6 glucan biosynthesis; similarity to Kre6 and Skn1; possibly essential, disruptants not obtained by UAU1 method; Hap43-induced; flow model biofilm induced; rat catheter biofilm repressed		orf19.7357	MEP1	MEA1
			SOD2	0	0	0	-2.2685	0							Mitochondrial Mn-containing superoxide dismutase; protection against oxidative stress; homotetramer active; N-terminal 34 amino acids removed on mitochondrial import; H2O2-induced via Cap1p; Hap43p-, alkaline-downregulated, farnesol-induced		orf19.1257	MEP1	MEA1
			SOU2	0	0	0	0	-2.69984							Protein similar to Sou1; not required for utilization of L-sorbose; Spider biofilm induced		orf19.3701	MEP1	MED15
			STP2	0	0	-2.01253	0	0							Amino-acid-regulated transcription factor; activates transcription of amino acid permease genes; activated by amino-acid-induced proteolytic processing (Ssy1, Csh3 dependent); required for alkalinization of medium; Spider biofilm induced		orf19.1860.2	MET2	MEP2
			tA(UGC)2	0	0	0	0	5.17855							tRNA-Ala, predicted by tRNAscan-SE; UGC anticodon		orf19.1265	MET4	MET14
			tC(GCA)2	0	0	0	0	2.35428							tRNA-Cys, predicted by tRNAscan-SE; GCA anticodon		orf19.3480	MET4	MET14
			TIM22	0	0	-2.39647	0	0							Mitochondrial inner membrane protein; predicted role in protein import; Hap43-repressed gene; flow model biofilm induced; Spider biofilm repressed		orf19.1400	MFA1	MET15
			tK(UUU)1	0	0	0	0	2.1498							tRNA-Lys, predicted by tRNAscan-SE; UUU anticodon		orf19.5093	MIS12	MFA1
			tL(UAA)4	0	0	0	0	2.29673							tRNA-Leu, predicted by tRNAscan-SE; UAA anticodon		orf19.6769	MLP1	MFG1
			tP(AGG)1	0	0	0	0	4.55347							tRNA-Pro, predicted by tRNAscan-SE; AGG anticodon		orf19.510	MLP1	MHP1
			TPS1	0	0	2.30854	0	0							Trehalose-6-phosphate synthase; role in hyphal growth and virulence in mouse systemic infection; induced in presence of human neutrophils; macrophage/pseudohyphal-repressed after 16h; stationary phase enriched protein; Hap43-repressed		orf19.310	MMS21	MHP1
			tQ(UUG)1	0	0	0	0	3.6984							tRNA-Gln, predicted by tRNAscan-SE; UUG anticodon		orf19.6769	MNL1	MIH1
			tS(UGA)1	0	0	0	0	2.22636							tRNA-Ser, predicted by tRNAscan-SE; UGA anticodon		orf19.3460	MNL1	MIS11
			tT(UGU)1	0	0	0	0	2.97814							tRNA-Thr, predicted by tRNAscan-SE; UGU anticodon		orf19.5056	MNN10	MIT1
			tT(UGU)2	0	0	0	0	3.82459							tRNA-Thr, predicted by tRNAscan-SE; UGU anticodon		orf19.6630	MNN7	MKK2
			tW(CCA)1	0	0	0	0	2.51058							tRNA-Trp, predicted by tRNAscan-SE; CCA anticodon		orf19.5267	MNN7	MLC1
			tY(GUA)4	0	0	0	0	2.08476							tRNA-Tyr, predicted by tRNAscan-SE; GUA anticodon		orf19.3828	MNN7	MLH1
			UGT51C1	0	0	0	0	2.03128							UDP-glucose:sterol glucosyltransferase; enzyme of sterol glucoside (membrane-bound lipid) biosynthesis; has UDP-sugar binding domain; activity is UDP-glucose-specific in vitro; enzyme does not use UDP-mannose; Mig1-regulated		orf19.1852	MNT2	MMD1
			XYL2	0	0	2.60454	0	0							D-xylulose reductase; immunogenic in mice; soluble protein in hyphae; induced by caspofungin, fluconazole, Hog1 and during cell wall regeneration; Mnl1-induced in weak acid stress; stationary phase enriched; flow model biofilm induced		orf19.6897	MNT3	MMD1
			ZRT2	0	0	-2.11098	0	0							Zinc transporter; ciclopirox olamine, fluconazole, alkaline repressed; transcript induced by amphotericin B, interaction with macrophages; possibly essential (UAU1 method); induced in oralpharyngeal candidiasis; Spider biofilm induced		orf19.7279.2	MNT3	MMD1
			orf19.4199	0	0	2.46968	0	0		orf19.4199					0		orf19.1888	MNT4	MNL1
			ALO1	0	0	2.07801	0	0			ALO1				D-Arabinono-1,4-lactone oxidase involved in biosynthesis of dehydro-D-arabinono-1,4-lactone, which has a protective role against oxidative damage; plasma membrane-localized;required for full virulence in a mouse model of systemic infection		orf19.3611	MOB1	MNN1
			ARG3	0	0	0	0	3.38008			ARG3				Putative ornithine carbamoyltransferase; Gcn4-regulated; Hap43-induced; repressed in alkalinizing medium; rat catheter and Spider biofilm induced		orf19.7425	MRP2	MNN14
			BRE1	0	0	-2.14809	0	0			BRE1				Putative transcription factor with C3HC4 zinc finger DNA-binding motif; similar to S. cerevisiae Bre1p; transposon mutation affects filamentous growth		orf19.3898	MSS51	MNT1
			CDR4	0	0	2.0146	0	0			CDR4				Putative ABC transporter superfamily; fluconazole, Sfu1, Hog1, core stress response induced; caspofungin repressed; fluconazole resistance not affected by mutation or correlated with expression; rat catheter and flow model biofilm induced		orf19.5014	NAN1	MRR1
			CHS5	0	0	2.22168	0	0			CHS5				Putative chitin biosynthesis protein; fungal-specific; repressed upon yeast-to-hypha switch; rat catheter biofilm repressed		orf19.2938	FGR27	FGR13
			CIP1	0	0	0	0	2.18515		CIP1	CIP1				Possible oxidoreductase; transcript induced by cadmium but not other heavy metals, heat shock, yeast-hypha switch, oxidative stress (via Cap1), or macrophage interaction; stationary phase enriched protein; Spider biofilm induced		AGP3	ACO2	ACO1
			CYC1	0	0	0	0	-2.23027			CYC1				Cytochrome c; complements defects of S. cerevisiae cyc1 cyc7 double mutant; induced in high iron; alkaline repressed; repressed by nitric oxide; Hap43-dependent repression in low iron; regulated by Sef1, Sfu1		ASG7	ADH1	ADH5
			CYR1	0	0	0	2.93399	0			CYR1				Class III adenylyl cyclase; mutant lacks cAMP; mutant hyphal growth defect rescued by exogenous cAMP; required for mouse mucosal or systemic infection; role in macrophage sensitivity, apoptosis; downstream of Ras1p and CO2 signaling		BUD2	ALA1	ALD5
			DAM1	0	0	0	0	-2.27007		DAM1	DAM1				Essential subunit of the Dam1 (DASH) complex, which acts in chromosome segregation by coupling kinetochores to spindle microtubules		CHS8	ARE2	APA2
			DBP3	0	0	-2.83955	0	0			DBP3				Putative ATP-dependent DEAD-box RNA helicase; Hap43-induced; repressed by prostaglandins; Spider biofilm induced		CRZ1	ARG83	APS3
			EFG1	0	0	-2.00477	0	0			EFG1				bHLH transcription factor; required for white-phase cell type, RPMI and Spider biofilm formation, hyphal growth, cell-wall gene regulation; roles in adhesion, virulence; Cph1 and Efg1 have role in host cytokine response; binds E-box		CTA3	ARO1	ARC18
			FAV2	0	0	2.4092	0	0			FAV2				Adhesin-like protein; induced by mating factor in MTLa/a opaque cells, in cyr1 null, in filaments; regulated by Nrg1, Rfg1, Tup1, Tec1, Efg1, Ntd80, Rob1, Brg1; induced in oralpharyngeal candidasis; Spider biofilm induced		DAD2	ARO7	ARG4
			FGR17	0	0	0	0	2.37346			FGR17				Putative DNA-binding transcription factor; has zinc cluster DNA-binding motif; lacks an ortholog in S. cerevisiae; transposon mutation affects filamentous growth; Hap43p-repressed gene		DUO1	ASH2	ASE1
			FGR6-10	0	0	0	0	-2.06866			FGR6-10				Protein lacking an ortholog in S. cerevisiae; member of a family encoded by FGR6-related genes in the RB2 repeat sequence; transposon mutation affects filamentous growth		DUR31	ASM3	ASG7
			FMP45	0	0	0	0	2.39845			FMP45				Predicted membrane protein induced during mating; mutation confers hypersensitivity to toxic ergosterol analog, to amphotericin B; alkaline repressed; repressed by alpha pheromone in SpiderM medium; rat catheter, Spider biofilm induced		DUR4	ASR2	ASH2
			FOX2	0	0	0	-2.05621	0			FOX2				3-hydroxyacyl-CoA epimerase; fatty acid beta-oxidation; induced by phagocytosis; regulated by Mig1, by white-opaque switch, by DNA methylation; transcriptional activation by oleate requires Ctf1; rat catheter and Spider biofilm induced		EAP1	ATP17	ATG9
			HAP41	0	0	-2.0036	0	0			HAP41				Putative Hap4-like transcription factor; Hap43-repressed; not required for response to low iron; induced by Mnl1 under weak acid stress; Spider biofilm induced		ECE1	ATP2	ATO1
			HHT2	0	0	0	2.71861	2.23664			HHT2				Putative histone H3; farnesol regulated; Hap43-induced; rat catheter and Spider biofilm repressed		FGR12	BAT22	BAT22
			HTA3	0	0	0	0	-2.7407			HTA3				Putative histone H2A; amphotericin B repressed; flucytosine induced; RNA abundance regulated by tyrosol and cell density; Spider biofilm repressed		GAT1	BMT7	BMT7
			HXT5	0	0	-2.71369	0	0		HXT5	HXT5				Putative sugar transporter; induced by ciclopirox olamine; Snf3-induced; alkaline repressed; colony morphology-related gene regulation by Ssn6; possibly essential gene		GIT2	BOI2	BNI4
			MNN7	0	0	0	2.34457	0			MNN7				0		GLN3	BPH1	BPH1
			NDH51	0	0	0	-2.56103	0			NDH51				Nicotinamide adenine dinucleotide dehydrogenase complex I subunit of the mitochondrial electron transport chain; required for wild-type filamentous growth; alkaline repressed; Hap43-repressed; Spider biofilm repressed		GRR1	BRN1	BTA1
			NUP	0	0	-4.95625	-3.91487	0		NUP	NUP				Nucleoside permease; adenosine and guanosine are substrates, whereas cytidine, adenine, guanine, uridine, uracil are not; similar to a nucleoside permease of S. pombe; possibly processed by Kex2p		GRX1	BRN1	BTA1
			orf19.1258	0	0	-7.0997	0	2.41934			orf19.1258				Adhesin-like protein; regulated by Tsa1, Tsa1B in minimal media at 37 deg; clade-associated gene expression; induced by alpha pheromone in SpiderM medium; Hap43-induced; Spider biofilm repressed		HET1	CAC2	BUD7
			orf19.1441	0	0	0	0	2.46814			orf19.1441				Ortholog of C. dubliniensis CD36 : Cd36_16230, C. parapsilosis CDC317 : CPAR2_213950, Candida tenuis NRRL Y-1498 : CANTEDRAFT_112720 and Debaryomyces hansenii CBS767 : DEHA2A01848g		HWP2	CAP1	CAS1
			orf19.1507	0	0	0	0	-3.01316			orf19.1507				0		KIP2	CCE1	CDA2
			orf19.1565	0	0	2.0342	0	0			orf19.1565				Protein of unknown function		KSP1	CCN1	CDC12
			orf19.2030	0	0	2.20024	0	0			orf19.2030				0		LDG3	CCN1	CDC12
			orf19.2095	0	0	0	0	2.00804			orf19.2095				Ortholog(s) have role in negative regulation of transcription from RNA polymerase II promoter in response to iron and cytosol, nucleus localization		LIP8	CCT3	CDC20
			orf19.2285	0	0	0	0	-2.36569			orf19.2285				Protein of unknown function; transcription induced by benomyl treatment		MDR1	CDC20	CDC34
			orf19.2308	0	0	2.10066	0	2.4228			orf19.2308				Putative 6-phosphofructo-2-kinase; catalyzes synthesis of fructose-2,6-bisphosphate; Hap43-repressed; flow model, rat catheter and Spider biofilm induced		MDS3	CDC21	CDC39
			orf19.2346	0	0	0	0	2.00061		orf19.2346	orf19.2346				Putative protein of unknown function, transcription is positively regulated by Tbf1p		PGA34	CHS1	CLC1
			orf19.2350	0	0	-2.02089	0	0			orf19.2350				Protein similar to S. cerevisiae Yor378w; MFS family transporter; transposon mutation affects filamentous growth; null mutants are viable; fungal-specific (no human or murine homolog)		PGA39	CHS2	CLN3
			orf19.239	0	0	0	0	-2.35728			orf19.239				Putative ATP-dependent helicase; induced by nitric oxide		PIN4	CHS6	COX19
			orf19.27	0	0	-2.72061	0	0			orf19.27				Ortholog of C. dubliniensis CD36 : Cd36_20860, C. parapsilosis CDC317 : CPAR2_104250, Candida tenuis NRRL Y-1498 : CANTEDRAFT_115100 and Debaryomyces hansenii CBS767 : DEHA2E10450g		PPH21	CHT3	COX8
			orf19.2778	0	0	-3.54505	0	0			orf19.2778				Protein of unknown function; transcript is upregulated in clinical isolates from HIV+ patients with oral candidiasis		RBR1	CMD1	CSI2
			orf19.3042	0	0	0	0	-2.015		orf19.3042	orf19.3042				Protein of unknown function; Hap43-induced; rat catheter biofilm induced		RHO3	CPA1	CST5
			orf19.3124	0	0	-3.28412	0	0			orf19.3124				Ortholog(s) have mRNA binding, metalloaminopeptidase activity, role in negative regulation of gene expression, protein initiator methionine removal involved in protein maturation and cytosolic ribosome, nucleolus localization		RNR1	CRC1	CTA3
			orf19.3141	0	0	-2.30199	0	0			orf19.3141				Ortholog(s) have role in ER to Golgi vesicle-mediated transport and cytoplasmic mRNA processing body, endoplasmic reticulum membrane, extrinsic to membrane localization		RPL21A	CRM1	CTF1
			orf19.3499	0	0	0	0	20.459		orf19.3499	orf19.3499				Secreted potein; Hap43-repressed; fluconazole-induced; regulated by Tsa1, Tsa1B under H2O2 stress conditions; induced by Mnl1p under weak acid stress; Spider biofilm induced		SEC5	DAD1	DAD4
			orf19.35	0	0	-3.04234	0	0		orf19.35	orf19.35				Predicted kinase; rat catheter, flow model, Spider biofilm induced		SEF1	DAD2	DAG7
			orf19.3515	0	0	2.24994	0	0			orf19.3515				Putative 3-hydroxyanthranilic acid dioxygenase, involved in NAD biosynthesis; Hap43p-repressed gene		SLF1	DCK2	DDI1
			orf19.4019	0	0	8.35011	0	0			orf19.4019				Ortholog(s) have protein phosphatase regulator activity, role in negative regulation of DNA damage checkpoint, protein dephosphorylation and cytoplasm, nucleus localization		SMC1	DCW1	DDR48
			orf19.4031	0	0	0	2.43667	0			orf19.4031				Ortholog(s) have cytoplasm localization		SMC5	DDR48	DED1
			orf19.4342	0	0	-2.00136	0	0			orf19.4342				0		SMI1	DDR48	DFI1
			orf19.4435	0	0	0	0	-2.25459			orf19.4435				Ortholog(s) have structural constituent of cytoskeleton activity, role in microtubule nucleation and spindle pole body localization		SMI1	DED81	DIE2
			orf19.4557	0	0	0	0	-2.41338			orf19.4557				0		SNU114	DFI1	DIT1
			orf19.4880	0	0	0	0	-2.00626			orf19.4880				Protein of unknown function; flow model biofilm induced		SOL1	DIE2	DOA4
			orf19.4901	0	0	2.14287	0	0			orf19.4901				Predicted methyltransferase; Spider biofilm induced		SUA71	DPS1-1	DUR1,2
			orf19.5051	0	0	0	0	-2.70599		orf19.5051	orf19.5051				Has domain(s) with predicted protein heterodimerization activity		TFB3	DUR3	DUR35
			orf19.5459	0	0	0	0	2.03899			orf19.5459				mRNA polyadenylation regulating protein; Hap43-repressed; transcript is upregulated in RHE model of oral candidiasis and in clinical isolates from HIV+ patients with oral candidiasis; Spider biofilm repressed		TUB4	EGD2	ECM38
			orf19.5489	0	0	0	0	2.04969			orf19.5489				Ortholog of C. dubliniensis CD36 : Cd36_20660, C. parapsilosis CDC317 : CPAR2_104730, Candida tenuis NRRL Y-1498 : CANTEDRAFT_133951 and Debaryomyces hansenii CBS767 : DEHA2F02068g		ULP1	EMC9	EGD1
			orf19.6114	0	0	0	0	2.28348			orf19.6114				Protein of unknown function; transcript detected on high-resolution tiling arrays		USO5	ENO1	ENG1
			orf19.6260	0	0	-2.03864	0	0		orf19.6260	orf19.6260				Ubiquitin-specific protease; cleaves ubiquitin from ubiquitinated proteins; Spider biofilm induced		VPS53	ERG251	ERG11
			orf19.6476	0	0	-3.20397	0	0			orf19.6476				Putative protein with a predicted role in exocytic transport from the Golgi; filament induced		ZCF19	FAA2-3	ERP5
			orf19.6484	0	0	2.09597	0	0		orf19.6484	orf19.6484				Ortholog of C. parapsilosis CDC317 : CPAR2_808370, C. dubliniensis CD36 : Cd36_72070, Candida orthopsilosis Co 90-125 : CORT_0C00800 and Candida albicans WO-1 : CAWG_05577		ZCF31	FAD2	ERP5
			orf19.6569	0	0	-2.06494	0	0			orf19.6569				Predicted transmembrane transporter; induced during chlamydospore formation in both C. albicans and C. dubliniensis		ZCF8	FAD3	ESP1
			orf19.6601	0	0	2.01124	0	0			orf19.6601				Protein of unknown function; rat catheter and flow model biofilm induced		orf19.2478.2	FET34	FCY2
			orf19.6658	0	0	2.10165	0	0			orf19.6658				Stationary phase enriched protein; predicted ORF from Assembly 19; removed from Assembly 20; subsequently reinstated in Assembly 21 based on comparative genome analysis		orf19.6305	FGR13	FCY21
			orf19.6705	0	0	2.31708	0	0			orf19.6705				Putative guanyl nucleotide exchange factor with Sec7 domain; required for normal filamentous growth; regulated by yeast-hyphal switch; filament induced; regulated by Nrg1, Tup1, Mob2, Hap43; mRNA binds She3; Spider biofilm induced		orf19.4861	FGR41	FGR18
			orf19.6742	0	0	0	0	-2.63453			orf19.6742				Ortholog(s) have CTD phosphatase activity		orf19.264	FGR43	FGR2
			orf19.6830	0	0	2.74351	0	0			orf19.6830				Putative enoyl-CoA hydratase; Spider biofilm induced		orf19.1414	FHL1	FGR38
			orf19.6996	0	0	2.23872	0	0			orf19.6996				0		orf19.6592	FLU1	FHL1
			orf19.7204	0	0	2.12288	0	0			orf19.7204				Ortholog(s) have glyoxysome localization		orf19.5233	FRP2	FTR1
			orf19.7225	0	0	0	-3.14638	0			orf19.7225				Ortholog of C. dubliniensis CD36 : Cd36_13150, C. parapsilosis CDC317 : CPAR2_700610, Candida tenuis NRRL Y-1498 : CANTEDRAFT_135418 and Debaryomyces hansenii CBS767 : DEHA2B01298g		orf19.1075.2	FTH1	FUM12
			orf19.7527	0	0	2.11848	0	0			orf19.7527				Ortholog of C. dubliniensis CD36 : Cd36_25130, C. parapsilosis CDC317 : CPAR2_800100, Candida tenuis NRRL Y-1498 : CANTEDRAFT_107256 and Debaryomyces hansenii CBS767 : DEHA2E18370g		orf19.1148	GAP1	GAL102
			orf19.7531	0	0	3.95374	0	0			orf19.7531				Protein of unknown function; stationary phase enriched protein; induced upon yeast-hypha transition; benomyl or caspofungin induced; Hap43-repressed; Spider biofilm induced		orf19.295	GCD7	GCN20
			orf19.7567	0	0	2.06645	0	0			orf19.7567				Protein of unknown function; induced by alpha pheromone in SpiderM medium		orf19.813	GCN5	GDB1
			orf19.836	0	0	0	0	-2.09848			orf19.836				Protein likely to be essential for growth, based on an insertional mutagenesis strategy		orf19.787.2	GCS1	GDH2
			orf19.86	0	0	2.25369	0	0		orf19.86	orf19.86				Putative glutathione peroxidase; induced by peroxide, exposure to neutrophils and macrophage blood fractions; repressed during infection of macrophages; Spider biofilm induced; flow model biofilm repressed		orf19.3446	GIN4	GIN4
			PEX4	0	0	0	2.34031	0			PEX4				Putative peroxisomal ubiquitin conjugating enzyme; regulated by Sef1, Sfu1, and Hap43; rat catheter biofilm induced; Spider biofilm induced		orf19.53	GLN3	GPD2
			PGA25	0	0	0	-2.54002	-2.2908		PGA25	PGA25				Putative GPI-anchored adhesin-like protein; fluconazole-downregulated; induced in oralpharyngeal candidasis; Spider biofilm induced		orf19.35	GLR1	GPI13
			PGA26	0	0	4.09782	3.61456	0			PGA26				GPI-anchored adhesin-like protein of the cell wall; role in cell wall integrity; required for normal virulence; induced in high iron and during cell wall regeneration; Hap43-repressed		orf19.1691	GND1	GPI8
			PGA53	0	0	-2.15638	0	-2.26934			PGA53				GPI-anchored cell surface protein of unknown function; greater mRNA abundance observed in a cyr1 homozygous null mutant than in wild type		orf19.114	GOR1	GPR1
			PGA56	0	0	0	-2.02099	0		PGA56	PGA56				Regulator of sorbose utilization; putative GPI-anchor; hypha and cell wall regeneration induced; colony morphology-related gene regulation by Ssn6; induced by Tbf1, Hap43; Spider biofilm induced		orf19.711	GSC1	GYP1
			PGK1	0	0	2.80499	0	0			PGK1				Phosphoglycerate kinase; localizes to cell wall and cytoplasm; antigenic in murine/human infection; flow model biofilm, Hog1-, Hap43-, GCN-induced; repressed upon phagocytosis; repressed in Spider biofilms by Bcr1, Ndt80, Rob1, Brg1		orf19.345	GSL2	HAC1
			PLB4.5	0	0	2.0719	0	0			PLB4.5				Phospholipase B; Hog1-induced; regulated by Ssn6; putative GPI-anchor; repressed during cell wall regeneration; clade-associated gene expression; Hap43-induced; rat catheter and Spider biofilm repressed		orf19.6534.3	GUA1	HAP3
			QDR1	0	0	2.15957	0	0			QDR1				Putative antibiotic resistance transporter; regulated by white-opaque switch, Nrg1, Tup1; Hap43, caspofungin repressed; repressed during chlamydospore formation; flow model biofilm induced; Spider biofilm repressed		orf19.5169	GUT2	HCA4
			RHD1	0	0	0	0	-2.20353			RHD1				Putative beta-mannosyltransferase required for the addition of beta-mannose to the acid-labile fraction of cell wall phosphopeptidomannan; 9-gene family memebr; regulated on yeast-hypha and white-opaque switches; Spider biofilm repressed		orf19.2846	HAC1	HEM13
			RIB5	0	0	2.43023	0	0			RIB5				Putative riboflavin synthase; fungal-specific (no human or murine homolog); farnesol-downregulated; protein present in exponential and stationary growth phase yeast cultures		orf19.308	HAP2	HET1
			SDC1	0	0	0	0	-2.02467			SDC1				Putative COMPASS/SET1C histone methyltransferase complex subunit		orf19.1484	HAP31	HGH1
			SOD5	0	0	2.18645	0	2.95164			SOD5				Cu and Zn-containing superoxide dismutase; protects against oxidative stress; induced by neutrophils, hyphal growth, caspofungin, osmotic/oxidative stress; oralpharyngeal candidiasis induced; rat catheter and Spider biofilm induced		orf19.1287	HAP5	HGT4
			SOF1	0	0	3.79438	0	0			SOF1				Putative protein with a predicted role in 40S ribosomal subunit biogenesis; rat catheter biofilm induced		orf19.5488	HET1	HMG1
			SOU1	0	0	3.40641	0	0			SOU1				Enzyme involved in utilization of L-sorbose; has sorbitol dehydrogenase, fructose reductase, and sorbose reductase activities; NAD-binding site motif; transcriptional regulation affected by chromosome 5 copy number; Hap43p-induced gene		orf19.31	HEX1	HMO1
			STD1	0	0	-2.13811	0	2.18686			STD1				Putative transcription factor; involved in control of glucose-regulated gene expression; repressed by Rgt1; Spider biofilm induced		orf19.4793	HGT18	HOL1
			STP4	0	0	-2.96636	0	0			STP4				C2H2 transcription factor; induced in core caspofungin response; colony morphology-related gene regulation by Ssn6; induced by 17-beta-estradiol, ethynyl estradiol; rat catheter and Spider biofilm induced		orf19.2698	HGT20	HOS3
			SWE1	0	0	0	0	-3.2545		SWE1	SWE1				Putative protein kinase with a role in control of growth and morphogenesis, required for full virulence; mutant cells are small, rounded, and sometimes binucleate; not required for filamentous growth; mutant is hypersensitive to caspofungin		orf19.3335	HGT6	HPT1
			SYG1	0	0	0	0	2.26421			SYG1				Ortholog(s) have role in signal transduction and Golgi apparatus, endoplasmic reticulum, mitochondrion, plasma membrane localization		orf19.1778	HMT1	HST3
			TLO1	0	0	2.1362	0	2.32571		TLO1	TLO1				Member of a family of telomere-proximal genes of unknown function; hypha-induced expression; rat catheter biofilm repressed		orf19.5543	HNM1	HSX11
			AAP1	0	0	0	0	2.27285				AAP1			Putative amino acid permease; fungal-specific; possibly essential, disruptants not obtained by UAU1 method; Spider biofilm induced		orf19.1348	HNM3	HTA2
			ADH1	0	0	0	2.35346	0			ADH1	ADH1			Alcohol dehydrogenase; oxidizes ethanol to acetaldehyde; at yeast cell surface; immunogenic in humans/mice; complements S. cerevisiae adh1 adh2 adh3 mutant; fluconazole, farnesol-induced; flow model biofilm induced; Spider biofilm repressed		orf19.913.3	HRK1	HYR3
			ADH5	0	0	2.93294	0	0				ADH5			Putative alcohol dehydrogenase; regulated by white-opaque switch; fluconazole-induced; antigenic in murine infection; regulated by Nrg1, Tup1; Hap43, macrophage repressed, flow model biofilm induced; Spider biofilm induced		orf19.7020	HSP30	HYR4
			AHR1	0	0	-2.93137	0	0				AHR1			Zn(II)2Cys6 transcription factor; involved in regulation of adhesion genes; involved in white-opaque switch; forms complex with Mcm1; mutant is sensetive to 5-fluorocytosine and lithium chloride; Spider biofilm induced		orf19.5852	HTA3	IFE2
			ARA1	0	0	2.8229	0	0			ARA1	ARA1			D-Arabinose dehydrogenase; dehydro-D-arabinono-1,4-lactone synthesis; active on D-arabinose, L-fucose, L-xylose, L-galactose; inhibited by metal ions, thiol group-specific reagents; induced on polystyrene adherence; Spider biofilm induced		orf19.3940	HXK2	IFH1
			ARG8	0	0	0	0	2.22386			ARG8	ARG8			Putative acetylornithine aminotransferase; Gcn2, Gcn4 regulated; rat catheter biofilm induced; Spider biofilm induced		orf19.2186	HXT5	IFI3
			AUR1	0	0	4.37956	0	0		AUR1	AUR1	AUR1			Inositolphosphorylceramide (IPC) synthase; catalyzes the key step in sphingolipid biosynthesis; antifungal drug target; flow model biofilm induced; Spider biofilm induced		orf19.4340.2	ICL1	IHD2
			BMT3	0	0	0	0	3.30745				BMT3			Beta-mannosyltransferase; adds 2nd beta-mannose to the acid-stable fraction of cell wall phosphopeptidomannan, elongation of beta-mannose chains on the phosphopeptidomannan acid-labile fraction; Hap43-induced; Spider biofilm induced		orf19.1477	ICL1	ILV1
			CEF3	0	0	2.05085	0	2.45429				CEF3			Translation elongation factor 3; antigenic in humans; predicted C-term nucleotide-binding active site; protein on surface of yeast, not hyphae; polystyrene adherence induced; higher protein amount in stationary phase; possibly essential		orf19.2304	IFC1	ILV6
			CHT1	0	0	2.00836	0	0				CHT1			Chitinase; putative N-terminal catalytic domain; has secretory signal sequence; lacks S/T region and N-glycosylation motifs of Chs2p and Chs3p; alkaline downregulated; expression not detected in yeast-form or hyphal cells		orf19.7624	IFH1	INT1
			CSO99	0	0	-2.275	0	0				CSO99			Protein of unknown function; Hap43-repressed gene; protein not conserved in S. cerevisiae		orf19.5065	INP51	ISW2
			CSR1	0	0	0	0	2.44368				CSR1			Transcription factor; role in zinc homeostasis and regulation of Spider biofilm matrix; mutation affects filamentous growth; can suppress S. cerevisiae rok1 mutant inviability; Spider biofilm induced; mutants for abnormal Spider biofilms		orf19.3295	KIN2	KRE62
			CTA9	0	0	0	0	-2.32054			CTA9	CTA9			Protein required for normal filamentous growth; induced during the mating process; mRNA binds She3; activates transcription in 1-hybrid assay in S. cerevisiae		orf19.3572.4	KIN3	KRS1
			CTM1	0	0	0	0	2.2033			CTM1	CTM1			Putative cytochrome c lysine methyltransferase; regulated by Gcn2 and Gcn4; transcript induced by Mnl1 under weak acid stress; early-stage flow model biofilm induced		orf19.3185	LAT1	LEU5
			CTR1	0	0	2.86169	0	0				CTR1			Copper transporter; transcribed in low copper; induced Mac1, Tye7, macrophage interaction, alkaline pH via Rim101; 17-beta-estradiol repressed; complements S. cerevisiae ctr1 ctr3 copper transport mutant; flow model/Spider biofilm induced		orf19.4727	LIP3	LIP8
			DDR48	0	0	7.34988	0	0		DDR48	DDR48	DDR48			Immunogenic stress-associated protein; filamentation regulated; induced by benomyl/caspofungin/ketoconazole or in azole-resistant strain; Hog1, farnesol, alkaline repressed; stationary phase enriched; Spider, flow model biofilm induced		orf19.149	LYS143	MAF1
			DSE1	0	0	0	0	-2.94902				DSE1			Essential cell wall protein involved in cell wall integrity and rigidity; periodic mRNA expression peaks at M/G1 phase; Ace2p-induced; required for virulence in a mouse model of infection		orf19.3290	LYS4	MAK16
			ENG1	0	0	-2.50476	0	-3.00879		ENG1	ENG1	ENG1			Endo-1,3-beta-glucanase; ortholog of S. cerevisiae Dse4 needed for cell separation; caspofungin, fluconazole repressed; repressed by alpha pheromone in SpiderM medium; flow model biofilm induced; rat catheter biofilm repressed		orf19.6778	LYS5	MAL2
			EXG2	0	0	0	0	3.63033			EXG2	EXG2			GPI-anchored cell wall protein, similar to S. cerevisiae exo-1,3-beta-glucosidase Exg2p; predicted Kex2p substrate; induced during cell wall regeneration; possibly an essential gene, disruptants not obtained by UAU1 method; Hap43p-repressed		orf19.2516	MCD1	MCM2
			FCY21	0	0	0	0	-2.0399		FCY21	FCY21	FCY21			High affinity, high capacity, hypoxanthine-adenine-guanine-cytosine/H+ symporter; similar to S. cerevisiae Fcy2; mutation confers resistance to 5-fluorocytosine (5-FC); flow model biofilm induced		orf19.3248	MCT1	MCS7
			GCY1	0	0	2.59866	0	0		GCY1	GCY1	GCY1			Aldo/keto reductase; mutation confers hypersensitivity to toxic ergosterol analog; farnesol-repressed; stationary phase enriched protein; flow model biofilm induced; Spider biofilm repressed		orf19.6816	MDH1	MDG1
			GIN4	0	0	0	0	-2.05743		GIN4	GIN4	GIN4			Autophosphorylated kinase; role in pseudohyphal-hyphal switch and cytokinesis; phosphorylates Cdc11p on S395; necessary for septin ring within germ tube but not for septin band at mother cell junction; physically associates with septins		orf19.3721	MDM34	MDL2
			GPR1	0	0	-3.1963	0	0			GPR1	GPR1			Plasma membrane G-protein-coupled receptor of the cAMP-PKA pathway; required for WT hyphal growth; reports differ on role in cAMP-mediated glucose signaling; Gpr1 C terminus binds Gpa2; regulates HWP1 and ECE1; flow model biofilm induced		orf19.3840	MDM34	MDR1
			GRE2	0	0	4.06181	0	0			GRE2	GRE2			Putative reductase; Nrg1 and Tup1-regulated; benomyl- and hyphal-induced; macrophage/pseudohyphal-repressed; repressed by low iron; possibly involved in osmotic stress response; stationary phase enriched protein; Spider biofilm induced		orf19.7574	MFA1	MET2
			GST3	0	0	2.58818	-3.59781	2.17959			GST3	GST3			Glutathione S-transferase; expression regulated upon white-opaque switch; induced by human neutrophils; peroxide-induced; induced by alpha pheromone in SpiderM medium; Spider biofilm induced		ACO2	ABG1	AAP1
			HAL9	0	0	0	2.10966	0			HAL9	HAL9			Putative Zn(II)2Cys6 transcription factor; gene in zinc cluster region of Chr. 5; induced by Mnl1 in weak acid; similar to S. cerevisiae Hal9, a putative transcription factor involved in salt tolerance		ADH3	ABP2	ABG1
			HHO1	0	0	0	0	2.1407			HHO1	HHO1			Putative histone H1; farnesol regulated; Hap43-induced; contains 5' UTR intron; Spider biofilm repressed		AFP99	ABP2	ABP1
			HSX11	0	0	-2.98937	0	0			HSX11	HSX11			UDP-glucose:ceramide glucosyltransferase (glucosylceramide synthase [GCS], EC 2.4.1.80); involved in glucosylceramide biosynthesis, which is important for virulence		AGE1	ABZ1	ABP2
			ICL1	0	0	2.50757	0	0			ICL1	ICL1			Isocitrate lyase; glyoxylate cycle enzyme; required for virulence in mice; induced upon phagocytosis by macrophage; farnesol regulated; Pex5-dependent peroxisomal localization; stationary phase enriched; rat catheter, Spider biofilm induced		AGM1	ACC1	ACE2
			IHD1	0	0	6.35318	0	0		IHD1	IHD1	IHD1			GPI-anchored protein; alkaline, hypha-induced; regulated by Nrg1, Rfg1, Tup1 and Tsa1, Tsa1B in minimal media at 37; oralpharyngeal candidasis induced ; Spider biofilm induced; regulated in Spider biofilms by Tec1, Efg1, Ndt80, Rob1, Brg1		ARO10	ADE17	ADE17
			IHD2	0	0	0	0	2.0548			IHD2	IHD2			Protein of unknown function; induced during hyphae development; induced in low iron; Spider biofilm induced		ATM1	ADK1	AFG1
			JEN2	0	0	0	0	2.01963			JEN2	JEN2			Dicarboxylic acid transporter; regulated by glucose repression; induced by Rgt1; disruptants not obtained by UAU1 method; rat catheter and Spider biofilm induced		BPH1	AGP2	AGP3
			MET3	0	0	-2.2918	0	0				MET3			ATP sulfurlyase; sulfate assimilation; repressed by Met, Cys, Sfu1, or in fluconazole-resistant isolate; Hog1, caspofungin, white phase-induced; induced on biofilm formation, even in presence of Met and Cys; Spider, F-12/CO2 biofilm induced		BUB1	AKR1	ALA1
			MIH1	0	0	-2.47951	0	0			MIH1	MIH1			Putative protein phosphatase of the PTP family (tyrosine-specific); ortholog of S. cerevisiae Mih1; mRNA binds She3		CDC39	ANB1	ALT1
			NDE1	0	0	-2.49303	0	0				NDE1			Putative NADH dehydrogenase; may act alternatively to complex I in respiration; caspofungin repressed; rat catheter biofilm induced; Spider biofilm repressed		CDR1	ARA1	ANB1
			NUP60	0	0	-2.54451	-2.02043	0			NUP60	NUP60			Ortholog of S. cerevisiae Nup60p; a subunit of the nuclear pore complex; mutants are viable		CIT1	ARG2	APA2
			OPT1	0	0	-3.04013	-3.65697	0			OPT1	OPT1			Oligopeptide transporter; transports 3-to-5-residue peptides; alleles are distinct, one has intron; suppresses S. cerevisiae ptr2-2 mutant defects; induced by BSA or peptides; Stp3p, Hog1p regulated; flow model biofilm induced		CSI2	ARH2	APS3
			orf19.1085	0	0	2.07278	0	0			orf19.1085	orf19.1085			Ortholog(s) have ubiquitin-protein ligase activity		DAM1	ARP9	ARL3
			orf19.1107	0	0	0	0	-2.81885				orf19.1107			Protein of unknown function; Spider biofilm induced		DBF2	ARP9	ARL3
			orf19.1117	0	0	0	-8.93117	0				orf19.1117			Protein similar to Candida boidinii formate dehydrogenase; virulence-group-correlated expression; Hap43-repressed; Spider biofilm repressed		DFI1	ASE1	ARP3
			orf19.1383	0	0	-2.00466	0	0				orf19.1383			Protein of unknown function; induced by alpha pheromone in SpiderM medium		DIE2	ASE1	ARP4
			orf19.1449	0	0	0	0	2.06069			orf19.1449	orf19.1449			Protein of unknown function; induced in azole-resistant strain that overexpresses MDR1; protein present in exponential and stationary growth phase yeast cultures; Spider biofilm induced		DIE2	ASE1	ARP4
			orf19.1508	0	0	0	0	-2.25452			orf19.1508	orf19.1508			Protein of unknown function; transcript detected on high-resolution tiling arrays		EBP7	ATP18	ATM1
			orf19.1725	0	0	0	0	-2.14033		orf19.1725	orf19.1725	orf19.1725			Putative adhesin-like protein		ENP1	ATX1	ATP18
			orf19.1774	0	0	0	0	-2.67723		orf19.1774	orf19.1774	orf19.1774			Predicted dehydrogenase; transcript upregulated in an RHE model of oral candidiasis; virulence-group-correlated expression; Spider biofilm repressed		ERG24	AUR1	ATP4
			orf19.194	0	0	-2.00354	0	0				orf19.194			Ortholog of C. dubliniensis CD36 : Cd36_19300, C. parapsilosis CDC317 : CPAR2_209720, Candida tenuis NRRL Y-1498 : CANTEDRAFT_114035 and Debaryomyces hansenii CBS767 : DEHA2E10494g		FGR13	BEM1	BCR1
			orf19.1968.2	0	0	2.38329	0	0				orf19.1968.2			0		FRP6	BLM3	BMT5
			orf19.2048	0	0	4.23595	0	0				orf19.2048			Proten of unknown function; transcript positively regulated by Sfu1; Hap43 repressed; Spider biofilm induced		GCD7	BNR1	BMT8
			orf19.2180	0	0	0	0	2.37825		orf19.2180	orf19.2180	orf19.2180			Ortholog(s) have calcium ion binding, zinc ion binding activity, role in axial cellular bud site selection, bipolar cellular bud site selection, regulation of COPII vesicle coating and cellular bud neck, cytosol, nucleus localization		GLN1	BPH1	BOI2
			orf19.2212	0	0	2.58964	0	0		orf19.2212		orf19.2212			Ortholog of C. dubliniensis CD36 : Cd36_21980, Debaryomyces hansenii CBS767 : DEHA2F19734g, Pichia stipitis Pignal : psti_CGOB_00208 and Spathaspora passalidarum NRRL Y-27907 : spas_CGOB_00029		HGT3	CAF16	CAM1
			orf19.2262	0	0	2.3709	0	0				orf19.2262			Protein similar to quinone oxidoreductases; induced by benomyl treatment, nitric oxide; oxidative stress-induced via Cap1; stationary-phase enriched protein; Spider biofilm induced		HSP12	CAM1	CAN1
			orf19.2398	0	0	-2.08753	0	0			orf19.2398	orf19.2398			Protein of unknown function; Hap43-repressed; transcript increased in azole-resistant strain overexpressing CDR1 and CDR2; possibly regulated by Tac1; induced by Mnl1 in weak acid stress; flow model biofilm induced; Spider biofilm induced		IFF4	CAS1	CAT1
			orf19.2519	0	0	0	0	-2.59009		orf19.2519		orf19.2519			Ortholog(s) have role in chromosome segregation and nuclear MIS12/MIND complex localization		IMP4	CBF1	CCC1
			orf19.2544	0	0	3.46112	0	0			orf19.2544	orf19.2544			Ortholog(s) have aminoacyl-tRNA hydrolase activity, role in negative regulation of proteasomal ubiquitin-dependent protein catabolic process and mitochondrial outer membrane localization		INO2	CBR1	CCE1
			orf19.2565	0	0	2.00046	0	0			orf19.2565	orf19.2565			Predicted intermediate filament protein; required for nuclear and mitochondrial transmission to daughter buds in S. cerevisiae; Spider biofilm induced		ISY1	CCC2	CCW14
			orf19.2737	0	0	2.06503	0	0		orf19.2737		orf19.2737			Carbohydrate kinase domain-containing protein; Spider biofilm induced		LIP8	CCR4	CDC19
			orf19.2769	0	0	3.30586	0	0				orf19.2769			Putative protease B inhibitor; hyphal-induced expression; Cyr1p- and Ras1p-repressed		MAK21	CDC12	CDC27
			orf19.2917	0	0	-2.06408	0	0			orf19.2917	orf19.2917			Putative GTPase; heterozygous null mutant exhibits resistance to parnafungin in the C. albicans fitness test; Hap43p-induced gene		MBF1	CDC14	CDC27
			orf19.3083	0	0	0	0	-2.08093				orf19.3083			Putative lipid phosphatase of the endoplasmic reticulum; role in DNA repair, actin cytoskeleton organization, cellular manganese ion homeostasis; Spider biofilm repressed		MCT1	CDC14	CDC28
			orf19.3148	0	0	0	0	-2.24136			orf19.3148	orf19.3148			Protein of unknown function; possibly an essential gene, disruptants not obtained by UAU1 method		MFALPHA	CDC21	CDC4
			orf19.319	0	0	0	0	12.1417		orf19.319	orf19.319	orf19.319			Ortholog of S. cerevisiae : YDR286C, C. glabrata CBS138 : CAGL0H01111g, C. dubliniensis CD36 : Cd36_83160, C. parapsilosis CDC317 : CPAR2_101820 and Candida tenuis NRRL Y-1498 : CANTEDRAFT_113333		MRPS9	CDC28	CDH1
			orf19.3310	0	0	3.23948	0	0			orf19.3310	orf19.3310			Protein of unknown function; Hap43-repressed; rat catheter and Spider biofilm induced		MRS4	CDC3	CDR2
			orf19.3335	0	0	0	-2.27946	0		orf19.3335		orf19.3335			Plasma membrane protein of unknown function; colony morphology-related gene regulation by Ssn6; repressed by nitric oxide		MVB12	CDC39	CEK2
			orf19.351	0	0	0	2.52299	0				orf19.351			Ortholog of S. cerevisiae : YPR153W, C. glabrata CBS138 : CAGL0L08382g, C. dubliniensis CD36 : Cd36_83540, C. parapsilosis CDC317 : CPAR2_404520 and Candida tenuis NRRL Y-1498 : CANTEDRAFT_115795		OXR1	CEM1	CHT1
			orf19.3820	0	0	0	0	-2.05723		orf19.3820	orf19.3820	orf19.3820			Protein with DNA binding domain, an endonuclease domain; adjacent to CEN4, the centromere region of Chr 4; clade-associated gene expression		PEX14	CFL4	CKA2
			orf19.3851	0	0	0	0	-2.1379				orf19.3851			Protein of unknown function; induced by alpha pheromone in SpiderM medium		PGA25	CHL4	CLB2
			orf19.4127	0	0	-2.00467	0	0				orf19.4127			Ortholog(s) have actin filament binding activity, role in actin cortical patch localization, actin filament bundle assembly, endocytosis and actin cortical patch localization		PHO23	CHS5	COX19
			orf19.413	0	0	0	0	2.26482				orf19.413			Protein of unknown function; induced by Sfu1; Spider biofilm induced		PPR1	CHT4	COX8
			orf19.4358	0	0	2.12053	0	0				orf19.4358			Putative protein of unknown function; Hap43p-repressed gene; S. cerevisiae ortholog YDL157C localizes to mitochondria		PRE6	CHT4	COX9
			orf19.4463	0	0	0	0	2.3581		orf19.4463	orf19.4463	orf19.4463			Ortholog of Candida albicans WO-1 : CAWG_01004		PSF1	CIP1	CRD2
			orf19.4665	0	0	0	0	2.16773		orf19.4665		orf19.4665			Protein of unknown function; Spider biofilm induced		PTC1	CKA1	CRH12
			orf19.4668	0	0	0	0	2.04855				orf19.4668			Protein with a glycoside hydrolase domain; mutants are viable		PTC8	CKB2	CRN1
			orf19.4703	0	0	0	0	2.29393		orf19.4703	orf19.4703	orf19.4703			Protein with similarity to mutator-like element (MULE) transposase		RHD3	COX9	CST20
			orf19.4949	0	0	2.04496	2.07203	0			orf19.4949	orf19.4949			Ortholog of C. parapsilosis CDC317 : CPAR2_801735, C. dubliniensis CD36 : Cd36_84090, Candida orthopsilosis Co 90-125 : CORT_0B03960 and Spathaspora passalidarum NRRL Y-27907 : SPAPADRAFT_141253		RIM13	CPH2	CTA2
			orf19.5056	0	0	0	0	2.29368		orf19.5056	orf19.5056	orf19.5056			Ortholog(s) have enzyme regulator activity, mitotic anaphase-promoting complex activity		RNR22	CRH11	CTA4
			orf19.513	0	0	0	0	3.35345			orf19.513	orf19.513			Protein with a DNA-binding domain, similar to S. cerevisiae meiosis-specific transcription factor Ndt80p		RPL27A	CSC25	CTR1
			orf19.5139	0	0	0	2.48027	0			orf19.5139	orf19.5139			Ortholog of C. dubliniensis CD36 : Cd36_72800, Candida tropicalis MYA-3404 : CTRG_05211 and Candida albicans WO-1 : CAWG_05649		RPN1	CSK1	CUP5
			orf19.5194.2	0	0	2.01031	0	0				orf19.5194.2			0		RPN8	CTA26	CUP9
			orf19.5267	0	0	-2.64541	-2.04399	-5.15333		orf19.5267		orf19.5267			Putative cell wall adhesin-like protein; repressed in core caspofungin response and by alpha pheromone in SpiderM medium; transcript reduced in ace2 mutant; flow model, rat catheter and Spider biofilm repressed		SAP2	CTN3	CYS3
			orf19.5426	0	0	2.03896	0	0			orf19.5426	orf19.5426			Putative patatin-like phospholipase; macrophage-regulated gene; fungal-specific (no human or murine homolog)		SBA1	CYC1	CYT2
			orf19.5514	0	0	0	0	3.00725				orf19.5514			Ortholog of S. pombe SPCC550.08, an N-acetyltransferase; transcript induced during growth in the mouse cecum		SEC72	DAD2	DAD4
			orf19.5518	0	0	0	0	-2.25642		orf19.5518	orf19.5518	orf19.5518			Protein of unknown function; Spider biofilm induced		SGT1	DAM1	DBP2
			orf19.5552	0	0	0	2.02932	0				orf19.5552			Putative transcriptional regulator of ribonucleotide reductase genes; Spider biofilm induced		SIM1	DBF2	DCG1
			orf19.5553	0	0	2.02451	0	0				orf19.5553			Ortholog(s) have methionine-R-sulfoxide reductase activity, role in cellular response to oxidative stress and cytoplasm, nucleus localization		SLF1	DCK2	DDC1
			orf19.557	0	0	-2.16534	0	0			orf19.557	orf19.557			Protein of unknown function; Hap43-repressed; Spider biofilm repressed		SNU114	DFI1	DLD2
			orf19.6083	0	0	-4.61646	0	0			orf19.6083	orf19.6083			Has domain(s) with predicted nucleic acid binding, nucleotide binding activity		SPT20	DIT2	DPB2
			orf19.6235	0	0	0	0	2.24451				orf19.6235			Protein of unknown function; Spider biofilm induced		SRO77	DIT2	DPP2
			orf19.6277	0	0	0	0	3.16475				orf19.6277			Has domain(s) with predicted phosphatidylinositol binding activity and role in cell communication		SSN3	DOT1	DQD1
			orf19.6282	0	0	0	0	2.49473			orf19.6282	orf19.6282			Has domain(s) with predicted nucleic acid binding, nucleotide binding activity		TEM1	DUO1	DUR31
			orf19.6305	0	0	2.05393	0	0		orf19.6305		orf19.6305			Hydroxytrimethyllysine aldolase, the second enzyme in the carnitine biosynthesis pathway; rat catheter biofilm repressed		TEN1	DUR1,2	DUR31
			orf19.6311	0	0	0	2.03869	0		orf19.6311	orf19.6311	orf19.6311			Protein of unknown function; Hap43-induced; rat catheter and Spider biofilm induced		TRK1	EFB1	ECM33
			orf19.6316	0	0	3.41274	0	0			orf19.6316	orf19.6316			Predicted membrane transporter, member of the L-amino acid transporter-3 (LAT3) family, major facilitator superfamily (MFS)		UBI3	ELF1	ECM42
			orf19.633	0	0	-2.18023	0	0				orf19.633			0		USO6	ENP2	ENP1
			orf19.6443	0	0	2.65963	0	0				orf19.6443			Protein with an enoyl-CoA hydratase related domain; Spider biofilm induced		UTP18	ERG1	ENP2
			orf19.6458.2	0	0	-2.10666	0	0				orf19.6458.2			0		VPS53	ERG4	ERG13
			orf19.6487	0	0	0	0	5.93542			orf19.6487	orf19.6487			Ortholog of C. parapsilosis CDC317 : CPAR2_808350, C. dubliniensis CD36 : Cd36_72060, Candida orthopsilosis Co 90-125 : CORT_0C00820 and Candida albicans WO-1 : CAWG_05575		WOR1	ESS1	ERG251
			orf19.6608	0	0	5.65814	0	0		orf19.6608		orf19.6608			0		ZCF6	FAD3	ERV1
			orf19.6627	0	0	2.12019	0	0		orf19.6627	orf19.6627	orf19.6627			Protein of unknown function; possibly transcriptionally regulated upon hyphal formation		ZFU2	FAD3	EST3
			orf19.6786	0	0	0	0	-2.77302				orf19.6786			Protein of unknown function; flow model biofilm induced		orf19.4594	FCR1	FAA4
			orf19.6789	0	0	0	0	-2.65164		orf19.6789	orf19.6789	orf19.6789			S. cerevisiae ortholog Nud1 is a spindle pole body outer plaque component; it acts through the mitotic exit network to specify asymmetric spindle pole body inheritance; Hap43-induced gene		orf19.4751	FCR3	FAA4
			orf19.6888	0	0	-2.14461	0	0			orf19.6888	orf19.6888			Zn(II)2Cys6 domain transcription factor; regulated by Mig1 and Tup1; rat catheter and Spider biofilm induced		orf19.7343	FGR17	FCY24
			orf19.697	0	0	2.05581	0	0			orf19.697	orf19.697			0		orf19.5161	FGR17	FCY24
			orf19.7139	0	0	2.01524	0	0				orf19.7139			Ortholog(s) have role in mRNA splicing, via spliceosome		orf19.4703	FGR43	FGR23
			orf19.7202	0	0	0	2.03956	0			orf19.7202	orf19.7202			Ortholog(s) have role in ER to Golgi vesicle-mediated transport, protein retention in ER lumen, retrograde vesicle-mediated transport, Golgi to ER and COPI-coated vesicle, ER to Golgi transport vesicle, Golgi cisterna localization		orf19.3695	FKH2	FGR41
			orf19.7227	0	0	2.01776	0	0				orf19.7227			Protein phosphatase inhibitor; Hap43-repressed; homozygous Tn insertion decreases colony wrinkling but does not block hyphal growth in liquid media; mutation confers hypersensitivity to toxic ergosterol analog; Spider biofilm induced		orf19.240	FLO8	FGR42
			orf19.7296	0	0	0	2.87953	0				orf19.7296			Putative cation conductance protein; similar to stomatin mechanoreception protein; plasma-membrane localized; induced by Rgt1; rat catheter and Spider biofilm induced		orf19.4286	FMT1	FLO9
			orf19.7304	0	0	2.95998	0	0				orf19.7304			Protein of unknown function; Hap43-induced; transcript induced early in infection of reconstituted human epithelium, while expression of the C. dubliniensis ortholog is not upregulated; mutants are viable; rat catheter biofilm repressed		orf19.5966	FOL1	FLO9
			orf19.7341	0	0	2.086	0	0		orf19.7341	orf19.7341	orf19.7341			Protein of unknown function; flow model biofilm induced; ketoconazole-repressed		orf19.2442	FOX2	FLU1
			orf19.7425	0	0	0	0	2.23052		orf19.7425		orf19.7425			Ortholog(s) have uracil DNA N-glycosylase activity, role in DNA repair and mitochondrion, nucleus localization		orf19.1297	FZO1	FYV5
			orf19.7648	0	0	0	0	2.43769		orf19.7648	orf19.7648	orf19.7648			Has domain(s) with predicted antiporter activity, drug transmembrane transporter activity, role in drug transmembrane transport and membrane localization		orf19.6027	GAP2	GAP1
			orf19.8	0	0	-8.48746	0	0		orf19.8	orf19.8	orf19.8			Ortholog of C. dubliniensis CD36 : Cd36_32690, C. parapsilosis CDC317 : CPAR2_204290, Candida tenuis NRRL Y-1498 : CANTEDRAFT_121459 and Debaryomyces hansenii CBS767 : DEHA2E03938g		orf19.612	GAR1	GAP1
			orf19.915	0	0	12.3182	0	2.54636		orf19.915	orf19.915	orf19.915			Protein of unknown function; Spider biofilm induced		orf19.4006	GAT1	GAP1
			OYE2	0	0	3.09486	0	0				OYE2			Putative NAPDH dehydrogenase; induced by nitric oxide; Spider biofilm induced		orf19.4751	GCA1	GCD7
			PEX17	0	0	2.4456	0	0			PEX17	PEX17			Putative peroxin		orf19.55	GCD6	GCN2
			PGA1	0	0	2.03806	0	0			PGA1	PGA1			Putative GPI-anchored protein; induced during cell wall regeneration; required for normal adhesion to host cells and for adherence during Sabouraud biofilm formation; Spider biofilm induced		orf19.725	GCF1	GCY1
			PGA30	0	0	0	2.02273	0		PGA30	PGA30	PGA30			GPI-anchored protein of cell wall		orf19.2510	GCY1	GDS1
			PHO113	0	0	0	0	-2.45882			PHO113	PHO113			Putative constitutive acid phosphatase; Rim101-repressed; DTT-extractable; N-glycosylated; possibly an essential gene, disruptants not obtained by UAU1 method		orf19.839	GFA1	GEA2
			PHO84	0	0	0	-2.65964	0				PHO84			High-affinity phosphate transporter; transcript regulated by white-opaque switch; Hog1, ciclopirox olamine or alkaline induced; caspofungin, stress repressed; upregulated in RHE model; Spider and flow model biofilm induced, Hap43-induced		orf19.6288	GIG1	GIG1
			PLB3	0	0	2.64293	0	0			PLB3	PLB3			GPI-anchored cell surface phospholipase B; possibly secreted; fungal-specific (no mammalian homolog); induced by Tbf1; fluconazole-induced; possible essential gene (UAU1 method); Spider and flow model biofilm induced		orf19.6260	GIN4	GIG1
			PMM1	0	0	2.3677	0	0			PMM1	PMM1			Phosphomannomutase; enzyme of O- and N-linked mannosylation; interconverts mannose-6-phosphate and mannose-l-phosphate; functional homolog of S. cerevisiae Sec53; antigenic in mice; Hap43-induced; flow model and Spider biofilm repressed		orf19.2867	GIS2	GIR2
			PPG1	0	0	-2.03197	0	0				PPG1			Putative protein phosphatase of the Type 2A-related family (serine/threonine-specific), similar to S. cerevisiae Ppg1p; possibly an essential gene, disruptants not obtained by UAU1 method		orf19.357	GLE1	GLE2
			PRC3	0	0	0	3.32663	0				PRC3			Putative carboxypeptidase Y precursor; transcript regulated by Nrg1 and Mig1; regulated by Gcn2 and Gcn4		orf19.7433	GLN3	GPI13
			PRP13	0	0	2.06311	0	0				PRP13			Putative integral inner mitochondrial membrane protein with similarity to exonucleases		orf19.2710	GLY1	GPI8
			PRX1	0	0	0	0	2.05327		PRX1		PRX1			Thioredoxin peroxidase; transcriptionally induced by interaction with macrophage; fluconazole induced; Fkh2p-downregulated; caspofungin repressed; protein present in exponential and stationary growth phase yeast cultures		orf19.4160	GNP3	GPM1
			PSA2	0	0	6.52505	0	0		PSA2		PSA2			Mannose-1-phosphate guanyltransferase; Hap43, macrophage-repressed; stationary phase enriched protein; Spider biofilm induced; rat catheter biofilm repressed		orf19.6527	GPA2	GPT1
			RBE1	0	0	-7.74792	0	-3.54611			RBE1	RBE1			Pry family cell wall protein; Rim101, Efg1, Ssn6, alkaline repressed; O-glycosylation; no GPI anchor predicted; ketoconazol induced; regulated by Sef1, Sfu1, Hap4; flow model biofilm induced; rat catheter and Spider biofilm repressed		orf19.4533	GPA2	GPX1
			RBT1	0	0	0	0	3.39263		RBT1	RBT1	RBT1			Cell wall protein with similarity to Hwp1; required for virulence; predicted glycosylation; fluconazole, Tup1 repressed; farnesol, alpha factor, serum, hyphal and alkaline induced; Rfg1, Rim101-regulated		orf19.3175	GPD2	GPX3
			RIB1	0	0	0	0	3.27764			RIB1	RIB1			Putative GTP cyclohydrolase II; enzyme of riboflavin biosynthesis; fungal-specific (no human or murine homolog); regulated by Sef1p-, Sfu1p-, and Hap43p		orf19.230	GPI19	GRE3
			RNR3	0	0	0	0	2.8139			RNR3	RNR3			Putative ribonucleotide reductase large subunit; transcript induced in low iron; rat catheter and Spider biofilm induced		orf19.134	GPM1	GRR1
			ROB1	0	0	0	0	-2.3688				ROB1			Zn(II)2Cys6 transcription factor; required for Spider model biofilm formation; mutant displays abnormal colony morphology and invasive growth; caspofungin repressed; flow model biofilm induced; rat catheter biofilm repressed		orf19.1240	GRE2	GST3
			RPT6	0	0	0	0	-2.01548				RPT6			Putative ATPase of the 19S regulatory particle of the 26S proteasome; transcript regulated by Mig1; regulated by Gcn2 and Gcn4		orf19.1774	GRS1	GUT1
			SAP1	0	0	0	0	2.17384			SAP1	SAP1			Secreted aspartyl proteinase; acts in utilization of protein as nitrogen source; assessment of virulence role complicated by URA3 effects; regulated by growth phase, alpha-pheromone; produced by opaque cells		orf19.4383	GRX3	GUT2
			SBA1	0	0	2.29748	0	0		SBA1	SBA1	SBA1			Similar to co-chaperones; induced in high iron; farnesol-, heavy metal (cadmium) stress-induced; protein level decreases in stationary phase cultures; Hap43-repressed		orf19.6118	GSP1	HAC1
			SMC1	0	0	0	0	3.72427		SMC1	SMC1	SMC1			Protein similar to chromosomal ATPases; RNA abundance regulated by tyrosol and cell density; cell-cycle regulated periodic mRNA expression		orf19.1955	GYP2	HCA4
			SSK1	0	0	2.18612	0	0				SSK1			Response regulator of two-component system; role in oxidative stress response, cell wall biosynthesis, virulence, hyphal growth on solid media; expressed in hyphae and yeast; peroxisomal targeting sequence (PTS1); Spider biofilm induced		orf19.6025	GYP2	HEM1
			SSU1	0	0	0	0	3.23488			SSU1	SSU1			Protein similar to S. cerevisiae Ssu1 sulfite transport protein; Tn mutation affects filamentous growth; regulated by Gcn2 and Gcn4; induced by nitric oxide; Hap43-repressed; Spider and flow model biofilm induced		orf19.6450	HAP41	HGT12
			TAF19	0	0	0	2.07032	0			TAF19	TAF19			Putative TFIID subunit; mutation confers hypersensitivity to amphotericin B; rat catheter biofilm induced		orf19.2740	HAP42	HGT13
			TLO5	0	0	0	0	-3.36168		TLO5		TLO5			Member of a family of telomere-proximal genes of unknown function; may be spliced in vivo		orf19.4470	HEM14	HIS1
			TLO7	0	0	0	0	2.46903		TLO7		TLO7			Member of a family of telomere-proximal genes of unknown function; may be spliced in vivo; rat catheter biofilm repressed		orf19.3460	HEM2	HIT1
			TLO9	0	0	0	0	2.0823		TLO9		TLO9			Member of a family of telomere-proximal genes of unknown function; Hap43p-repressed gene		orf19.3559	HGT13	HNM3
			TPI1	0	0	2.48135	2.08777	0				TPI1			Triose-phosphate isomerase; antigenic in mouse/human; mutation affects filamentation; macrophage-repressed; protein in exponential and stationary growth phase yeast; possibly essential; flow model biofilm induced; Spider biofilm repressed		orf19.6340	HGT13	HNM4
			TRP4	0	0	-2.26419	0	0			TRP4	TRP4			Predicted enzyme of amino acid biosynthesis; upregulated in biofilm; regulated by Gcn2p and Gcn4p; S. cerevisiae ortholog is Gcn4p regulated		orf19.232	HGT14	HOC1
			TUB1	0	0	2.46931	0	0		TUB1	TUB1	TUB1			Alpha-tubulin; gene has intron; complements cold-sensitivity of S. cerevisiae tub1 mutant; C. albicans has single alpha-tubulin gene, whereas S. cerevisiae has two (TUB1, TUB3); farnesol-upregulated in biofilm; sumoylation target		orf19.3782.3	HGT18	HOL1
			XOG1	0	0	2.24497	0	0		XOG1		XOG1			Exo-1,3-beta-glucanase; 5 glycosyl hydrolase family member; affects sensitivity to chitin and glucan synthesis inhibitors; not required for yeast-to-hypha transition or for virulence in mice; Hap43-induced; Spider biofilm induced		orf19.5728	HGT7	HRR25
			YAF9	0	0	0	2.13659	0			YAF9	YAF9			Subunit of the NuA4 histone acetyltransferase complex; transcript regulated by Mig1; possibly an essential gene, disruptants not obtained by UAU1 method		orf19.512	HHO1	HRT2
			ZCF39	0	0	0	0	2.08235				ZCF39			Zn(II)2Cys6 transcription factor; mutants are viable; filament induced; required for yeast cell adherence to silicone substrate; Spider biofilm induced		orf19.3828	HHT2	HSM3
			orf19.6736	0	2.02599	0	0	0							Protein required for mitochondrial ribosome small subunit biogenesis; role in maturation of SSU-rRNA; Spider biofilm induced		orf19.1182	HHT21	HSP21
			MDL1	0	2.0273	0	0	0							Putative mitochondrial, half-size MDR-subfamily ABC transporter		orf19.6488	HHT21	HSP30
			RHD3	0	2.04217	-2.09468	2.80539	2.55552		RHD3	RHD3	RHD3			GPI-anchored yeast-associated cell wall protein; induced in high iron; clade-associated gene expression; not essential for cell wall integrity; fluconazole-repressed; flow model and Spider biofilm repressed		orf19.4792	HOG1	HWP2
			orf19.7193	0	2.04445	0	0	0				orf19.7193			Specificity factor required for ubiquitination; role in protein targeting to vacuole; involved in ubiquitin-dependent protein catabolism via the multivesicular body sorting pathway; Spider biofilm induced		orf19.5070	HOM6	HYR3
			CCC1	0	2.04598	0	0	0			CCC1	CCC1			Manganese transporter; required for normal filamentous growth; mRNA binds She3, localized to hyphal tips; repressed by NO, alkaline pH; colony morphology-related regulation by Ssn6; regulated by Sef1, Sfu1, Hap43; Spider biofilm induced		orf19.6903	HST1	ICL1
			orf19.530	0	2.05709	0	0	0			orf19.530				Protein with a UV radiation resistance protein/autophagy-related protein 14 domain; Hap43p-induced gene; mutants are viable		orf19.430	HST6	IDP1
			orf19.5569	0	2.08559	5.12185	0	2.12863			orf19.5569				Ortholog(s) have role in maintenance of rDNA, mitotic sister chromatid segregation and nuclear envelope localization		orf19.5126	HTA2	IFC3
			orf19.547	0	2.0942	0	0	0							Ortholog(s) have 5'-flap endonuclease activity, single-stranded DNA 5'-3' exodeoxyribonuclease activity		orf19.7254	HWP1	IFF5
			orf19.2581	0	2.11276	0	0	0							Protein with a predicted epimerase/dehydratase domain; Hap43-repressed gene		orf19.6585	HXT5	IFI3
			RRD1	0	2.11868	0	0	0							Putative peptidyl-prolyl cis/trans-isomerase; caspofungin induced		orf19.6393	IFE2	IMP4
			orf19.2414	0	2.13846	0	0	0			orf19.2414				Ortholog of S. cerevisiae Mpm1; a mitochondrial intermembrane space protein of unknown function; Hap43-repressed; Spider biofilm induced		orf19.6845	IFF3	INO1
			EST1	0	2.13939	0	0	0							Telomerase subunit; allosteric activator of catalytic activity, but not required for catalytic activity; has TPR domain		orf19.6168	IFF8	INT1
			ILV3	0	2.14379	0	0	0							Dihydroxyacid dehydratase; repressed by nitric oxide; macrophage-induced protein; protein in exponential and stationary growth phase; Sef1, Sfu1p, Hap43-regulated; farnesol-repressed; flow model biofilm induced; Spider biofilm repressed		orf19.5830	IFK2	IPK1
			HSP70	0	2.16528	7.42973	0	2.07144			HSP70	HSP70			Putative hsp70 chaperone; role in entry into host cells; heat-shock, amphotericin B, cadmium, ketoconazole-induced; surface localized in yeast and hyphae; antigenic in host; farnesol-downregulated in biofilm; Spider biofilm induced		orf19.2200	IFM3	IPK2
			MDJ1	0	2.17062	0	0	0				MDJ1			Putative member of the HSP40 (DnaJ) family of chaperones; rat catheter and Spider biofilm induced		orf19.4953	IFR1	IPP1
			tF(GAA)1	0	2.17464	0	0	2.15196							tRNA-Phe, predicted by tRNAscan-SE; GAA anticodon; has atypical tertiary T15A48 basepair (rather than R15Y48 basepair)		orf19.2458	IHD2	IPT1
			TOM22	0	2.19901	0	0	0				TOM22			Putative mitochondrial import receptor subunit; colony morphology-related gene regulation by Ssn6		orf19.4652	ILV2	IRE1
			orf19.7012	0	2.20492	0	0	0			orf19.7012				Ortholog(s) have structural constituent of ribosome activity and mitochondrial small ribosomal subunit localization		orf19.7070	ILV2	IRO1
			DNM1	0	2.20866	0	0	0				DNM1			Putative dynamin-related GTPase; transcript upregulated inbRHE model of oral candidiasis; transcript regulated by Nrg1, Mig1, and Tup1		orf19.1236	IML2	ISA2
			HSP60	0	2.21143	0	0	0				HSP60			Heat shock protein; soluble in hyphae; regulated by Nrg1 and by iron; induced in high iron; heavy metal (cadmium) stress-induced; sumoylation target; protein present in exponential and stationary phase cells; Hap43-repressed		orf19.4228	IQG1	KAP120
			orf19.7203	0	2.23204	0	0	0		orf19.7203	orf19.7203				0		orf19.757	ISY1	KGD1
			orf19.7602	0	2.24286	0	0	0							0		orf19.3714	KIN2	KRE9
			orf19.5727	0	2.27812	0	0	0				orf19.5727			Ortholog of C. dubliniensis CD36 : Cd36_64130, C. parapsilosis CDC317 : CPAR2_601230, Candida tenuis NRRL Y-1498 : CANTEDRAFT_115908 and Debaryomyces hansenii CBS767 : DEHA2E12540g		orf19.1888	KIN3	KRR1
			orf19.4346	0	2.27978	0	0	0			orf19.4346				Ortholog(s) have protein anchor activity, role in COPII vesicle coating, protein localization to endoplasmic reticulum exit site and ER to Golgi transport vesicle membrane, endoplasmic reticulum exit site localization		orf19.635	KIP4	KTI12
			orf19.652	0	2.32357	0	0	0							Ortholog(s) have crossover junction endodeoxyribonuclease activity, role in DNA repair and cytoplasm, nucleus localization		orf19.7555	KIP4	LAB5
			orf19.1208	0	2.35966	0	2.22542	0							Predicted ORF in the Major Repeat Sequence on chromosome 4; member of a family encoded by FGR6-related genes in the RB2 repeat sequence		orf19.3354	KTR2	LAS1
			orf19.6264.5	0	2.45654	0	0	2.40655							0		orf19.7353	LAS1	LEM3
			COF1	0	2.46688	0	0	2.34003			COF1				Putative cofilin; macrophage-induced protein; protein present in exponential and stationary-phase yeast cells, but higher amounts in stationary phase		orf19.2220	LDG3	LIP1
			tV(AAC)1	0	2.60537	0	0	2.46047							tRNA-Val, predicted by tRNAscan-SE; AAC anticodon		orf19.5618	LTE1	LYS143
			tV(AAC)6	0	2.63721	0	0	2.83795							tRNA-Val, predicted by tRNAscan-SE; AAC anticodon		orf19.915	MAS2	MCD4
			tY(GUA)1	0	2.69033	0	0	2.6607							tRNA-Tyr, predicted by tRNAscan-SE; GUA anticodon		orf19.1473	MBP1	MCM1
			tN(GUU)1	0	2.71992	0	0	0							tRNA-Asn, predicted by tRNAscan-SE; GUU anticodon		orf19.6873.2	MEC3	MEA1
			FGR42	0	2.7605	0	0	0		FGR42		FGR42			Protein lacking an ortholog in S. cerevisiae; transposon mutation affects filamentous growth		orf19.6911	MID1	MET3
			HGT18	0	2.79467	2.12769	0	0			HGT18				Putative glucose transporter of the major facilitator superfamily; the C. albicans glucose transporter family comprises 20 members; 12 probable membrane-spanning segments; expressed in rich medium with 2% glucose		orf19.2591	MIH1	MET3
			tA(AGC)1	0	2.81346	0	0	2.97406							tRNA-Ala, predicted by tRNAscan-SE; AGC anticodon		orf19.4326	MIS11	MEU1
			orf19.3517	0	2.90309	0	0	0		orf19.3517		orf19.3517			Ortholog(s) have Dsc E3 ubiquitin ligase complex, endoplasmic reticulum, fungal-type vacuole lumen localization		orf19.4418.2	MIS12	MFALPHA
			tP(UGG)4	0	3.34844	0	0	2.84238							tRNA-Pro, predicted by tRNAscan-SE; UGG anticodon		orf19.4409	MMS21	MID1
			tP(UGG)1	0	4.01224	0	2.07364	3.9316							tRNA-Pro, predicted by tRNAscan-SE; UGG anticodon		orf19.6789	MNN10	MKC1
			tL(CAA)1	0	4.06941	0	0	0							tRNA-Leu, predicted by tRNAscan-SE; CAA anticodon		orf19.4220	MNR2	MLS1
			orf19.5842	0	4.10011	0	0	0							0		orf19.130	MSS4	MNT1
			CAL0004902	0	4.40048	0	0	0							0		orf19.5006.2	MTO1	MNT3
			tR(CCG)1	0	6.81936	0	2.30013	5.43951							tRNA-Arg, predicted by tRNAscan-SE; CCG anticodon		orf19.326	NAG6	MRPL40
			orf19.389	2.00814	0	0	0	-3.42681			orf19.389				Protein of unknown function; Hap43-induced gene		orf19.3517	FCY2	FAD3
			PCL5	2.00838	0	0	0	0							Putative cyclin for Pho85 kinase; Gcn4-induced; suppresses toxicity of C. albicans Gcn4 overproduction in S. cerevisiae via increased Pho85-dependent phosphorylation and degradation of Gcn4; rat catheter and Spider biofilm induced		orf19.1440.2	HST7	IDP2
			orf19.2674	2.01051	0	0	0	0							Putative transcription factor with zinc finger DNA-binding motif; Hap43p-repressed gene		STN1	DPP1	DSE1
			orf19.5683	2.0134	0	3.48703	0	0							Putative integral membrane protein of unknown function; clade-associated gene expression; Spider biofilm induced		orf19.607	GLC3	GIT2
			HSP104	2.01464	0	0	0	0				HSP104			Heat-shock protein; roles in biofilm and virulence; complements chaperone, prion activity in S. cerevisiae; guanidine-insensitive; heat shock/stress induced; repressed in farnesol-treated biofilm; sumoylation target; Spider biofilm induced		LYS21	CDA2	CDC27
			RBR2	2.01809	0	0	0	2.14632		RBR2		RBR2			Cell wall protein; expression repressed by Rim101; transcript regulated upon white-opaque switching; repressed by alpha pheromone in SpiderM medium; macrophage-induced gene		orf19.4760	ISU1	KGD1
			YVH1	2.02529	0	0	0	0			YVH1				Putative dual specificity phosphatase (phosphoserine/threonine and phosphotyrosine phosphatase); required for wild-type growth rate and for wild-type virulence in mouse model of systemic infection; Hap43p-induced gene		orf19.4437	MYO1	MRPL3
			ENP2	2.02927	0	0	0	0			ENP2	ENP2			Putative nucleolar protein; essential; heterozygous mutation confers resistance to 5-fluorocytosine (5-FC), 5-fluorouracil (5-FU), and tubercidin (7-deazaadenosine); Hap43-induced; Spider biofilm induced		FGR3	BEM3	BEM1
			orf19.3721	2.03246	0	0	0	0		orf19.3721	orf19.3721				Protein of unknown function; Spider biofilm induced		orf19.2204	FAS2	FAA2
			FDH3	2.03483	0	0	0	0			FDH3				Glutathione-dependent formaldehyde dehydrogenase; glycine catabolism; repressed by Efg1 in yeast, not hyphal growth conditions; induced by Mnl1 under weak acid stress; Spider biofilm repressed		GCY1	BOI2	BNI1
			orf19.6838	2.03623	0	0	0	0							Putative protein of unknown function, transcript upregulated in clinical isolates from HIV+ patients with oral candidiasis; Spider biofilm induced		orf19.3259	HBR1	HGT7
			orf19.4792	2.04319	0	0	0	0		orf19.4792	orf19.4792	orf19.4792			Protein with a regulator of G-protein signaling domain; Plc1-regulated; Spider biofilm induced; rat catheter biofilm repressed		orf19.2210	FRE7	FRP2
			orf19.3607	2.04349	2.42401	0	0	0			orf19.3607				Ortholog of C. dubliniensis CD36 : Cd36_22860, C. parapsilosis CDC317 : CPAR2_806540, Candida tenuis NRRL Y-1498 : CANTEDRAFT_108823 and Debaryomyces hansenii CBS767 : DEHA2B13596g		ZWF1	FAS1	EXG2
			TYE7	2.04486	0	0	0	0			TYE7	TYE7			bHLH transcription factor; control of glycolysis; required for biofilm formation; hyphally regulated by Cph1, Cyr1; flucytosine, Hog1 induced; amphotericin B, caspofungin repressed; induced in flow model biofilm and planktonic cultures		orf19.1344	MODF	MNN12
			orf19.2371	2.0459	0	3.051	0	0							Putative Gag protein of retrotransposon Tca2; separated by a stop codon from Pol protein orf19.2372; likely translated as single polyprotein that includes Gag, reverse transcriptase, protease, and integrase; rat catheter biofilm repressed		SNF1	DEF1	DIT1
			orf19.2202	2.04789	0	0	0	0							Protein of unknown function; induced by alpha pheromone in SpiderM medium		SIK1	DAM1	DBP2
			orf19.1860.2	2.04795	0	0	0	0		orf19.1860.2	orf19.1860.2	orf19.1860.2			0		RRP15	CTF5	CYK3
			orf19.688	2.05178	0	0	0	0				orf19.688			Mitochondrial ribosomal protein of the small subunit; S. cerevisiae ortholog is essential for viability; Spider biofilm repressed		orf19.3185	HEM13	HHT21
			PRE1	2.05259	0	2.35274	0	0							Putative beta 4 subunit of the 20S proteasome; Rim101-induced at acid pH; flucytosine induced; amphotericin B repressed		orf19.2200	ILV1	IQG1
			RRP9	2.05356	0	0	0	0		RRP9	RRP9				Ribosomal protein; mutation confers resistance to 5-fluorocytosine (5-FC), 5-fluorouracil (5-FU), and tubercidin (7-deazaadenosine); physically interacts with TAP-tagged Nop1; Hap43-induced; Spider biofilm induced		orf19.2631	LAP4	LCB4
			IFI3	2.0538	0	0	0	0			IFI3	IFI3			Protein of unknown function; constitutive expression independent of MTL or white-opaque status		MNT3	CDC27	CDC5
			orf19.2389	2.05392	0	0	0	0			orf19.2389	orf19.2389			Ortholog(s) have DNA replication origin binding, single-stranded DNA binding activity		SNG4	DEM1	DIT1
			orf19.6326	2.0602	0	2.25594	0	0		orf19.6326	orf19.6326				Ortholog of C. dubliniensis CD36 : Cd36_60130, C. parapsilosis CDC317 : CPAR2_603380, Candida tenuis NRRL Y-1498 : CANTEDRAFT_94402 and Debaryomyces hansenii CBS767 : DEHA2G06556g		orf19.6982	GPT1	GSL1
			MIG1	2.06374	0	0	0	0							C2H2 transcription factor; repressor; regulates genes for carbon source utilization; Tup1-dependent and independent functions; hyphal, Hap43 and caspofungin repressed; Spider and flow model biofilm induced		PGA23	CHL4	CLB2
			CDG1	2.0648	0	0	0	0			CDG1				Putative cysteine dioxygenases; role in conversion of cysteine to sulfite; transcript regulated upon white-opaque switch; rat catheter, Spider and flow model biofilm induced		CHS1	ARD	AOX2
			SRR1	2.06832	0	0	0	0			SRR1	SRR1			Two-component system response regulator; involved in stress response; Plc1-regulated; upregulated in cyr1 null mutant; flow model biofilm induced; Spider biofilm induced		orf19.7568	MAL31	MBF1
			orf19.4862	2.06961	0	0	0	0							Putative integral membrane protein; S. cerevisiae ortholog Tvp23 localizes to late Golgi vesicles; rat catheter biofilm induced		orf19.1177	FRP1	FRP6
			orf19.7488	2.06988	0	0	0	0				orf19.7488			Component of the SSU processome; predicted role in pre-18S rRNA processing; Spider biofilm induced		orf19.1090	HMG1	HSP60
			orf19.3220	2.0729	0	2.39984	0	0			orf19.3220				Putative rRNA processing protein; Spider biofilm induced		VMA5	ERG24	ERD1
			RFX1	2.07609	0	0	0	0			RFX1				Transcription factor; involved in DNA damage responses, morphogenesis, and virulence; Spider biofilm induced		orf19.4965	JEN2	KRE1
			RMS1	2.07617	0	0	0	0			RMS1				Putative lysine methyltransferase; Hap43-induced; protein induced during mating; possibly essential, disruptants not obtained by UAU1 method; rat catheter and Spider biofilm induced		orf19.6318	KIP2	KTI11
			orf19.4365	2.07719	0	0	0	0		orf19.4365	orf19.4365				Has domain(s) with predicted RNA methyltransferase activity and role in RNA processing		orf19.4150	FGR50	FGR3
			orf19.5140	2.07724	0	0	0	3.46352				orf19.5140			Protein of unknown function; rat catheter and Spider biofilm induced		orf19.5719	GAT1	GAP2
			KRR1	2.08019	0	0	0	0				KRR1			Putative nucleolar protein; repressed benomyl treatment or in an azole-resistant strain that overexpresses MDR1; F-12/CO2 early biofilm induced		NHX1	CDC5	CHC1
			CTA6	2.08043	0	0	0	0			CTA6				Protein that activates transcription in 1-hybrid assay in S. cerevisiae		DFI1	ASC1	ARO4
			NOG2	2.08324	0	0	0	0				NOG2			Putative nucleolar GTPase; repressed by prostaglandins; Hap43-induced, rat catheter and Spider biofilm induced		PIR32	CHS7	COX5
			HOS3	2.08654	0	0	0	0				HOS3			Histone deacetylase; similar to S. cerevisiae Hos3p; greater expression and longer mRNA in white cells, compared to opaque cells; has conserved deacetylation motif		LMO1	CCT3	CDC21
			RTA4	2.09398	0	0	0	0			RTA4				Protein similar to S. cerevisiae Rsb1p, involved in fatty acid transport; transposon mutation affects filamentous growth; alkaline downregulated; caspofungin induced; possibly an essential gene; Hap43p-repressed		orf19.4953	LAP41	LCB4
			CDC23	2.09936	0	0	0	0							Similar to anaphase-promoting complex component; possibly transcriptionally regulated by Tac1p		CDC5	APN2	ANB1
			orf19.1735	2.10384	0	0	0	0			orf19.1735				0		RPL30	CSC25	CUE5
			orf19.3483	2.11309	0	0	0	0							Putative phosphatidyl glycerol phospholipase C; Plc1-regulated; flow model biofilm induced; Spider biofilm induced		ZCF15	EXO70	ERO1
			tG(GCC)1	2.11592	0	0	0	0							tRNA-Gly, predicted by tRNAscan-SE; GCC anticodon		orf19.5611	MET10	MED3
			MAK16	2.12052	0	0	0	0				MAK16			Putative constituent of 66S pre-ribosomal particles; Hap43-induced; repressed by prostaglandins; Spider biofilm induced		OSM1	CDR11	CHS1
			orf19.4399	2.12264	0	0	0	0							0		orf19.5065	FGR50	FGR3
			SRB8	2.12343	0	0	0	0							Putative RNA polymerase II mediator complex subunit; early-stage flow model biofilm induced		orf19.7426	MAK5	MBF1
			orf19.1841	2.12594	0	0	0	0				orf19.1841			Protein of unknown function; Hap43-induced gene		RPS5	CTA9	CYB5
			ARD	2.12661	0	2.06534	0	0			ARD				D-arabitol dehydrogenase, NAD-dependent (ArDH); enzyme of D-arabitol and D-arabinose catabolism; D-arabitol is a marker for active infection in humans; rat catheter and Spider biofilm induced		ARO4	ADE17	ADE2
			orf19.2426	2.13137	0	2.57708	0	-2.17985		orf19.2426	orf19.2426				Predicted HD domain metal dependent phosphohydrolase; Spider biofilm repressed		SPC34	DIM1	DOG1
			orf19.1857	2.13755	0	0	0	0		orf19.1857	orf19.1857				Putative L-azetidine-2-carboxylic acid acetyltransferase; mutants are viable		RPS7A	CTF1	CYC3
			orf19.4030	2.14043	0	0	2.41984	0							Ortholog(s) have DNA primase activity, single-stranded DNA binding activity, role in DNA replication, synthesis of RNA primer, telomere maintenance and alpha DNA polymerase:primase complex localization		orf19.3956	FGR12	FCY21
			PGA59	2.14322	0	0	0	0			PGA59	PGA59			Adhesin-like cell wall protein; putative GPI-anchor; colony morphology-related gene regulation by Ssn6; Hap43-induced; Spider biofilm repressed		orf19.7252	IDP1	ILV2
			WSC1	2.15003	0	0	0	0							Putative cell wall component; transcript upregulated in cyr1 mutant (yeast or hyphae); Spider and flow model biofilm induced		orf19.6911	MSS116	MNT1
			orf19.1091	2.15188	0	0	0	0							0		PSF1	CIS2	CRD2
			FMA1	2.15729	0	0	0	0							Putative oxidoreductase; induced by ciclopirox olamine; upregulation correlates with clinical development of fluconazole resistance; Spider biofilm repressed		GRR1	BRG1	BRN1
			orf19.6662	2.15825	0	0	0	0							Putative coenzyme Q (ubiquinone) binding protein; transcript is upregulated in clinical isolates from HIV+ patients with oral candidiasis		orf19.3828	HAK1	HEM15
			orf19.7675	2.16616	0	0	0	0							Mitochondrial ribosomal protein of the large subunit; Spider biofilm repressed		orf19.634	HOM2	HYM1
			orf19.6424	2.16627	0	0	0	0							Ortholog(s) have SUMO ligase activity and role in cellular response to DNA damage stimulus, hyphal growth, mitotic spindle elongation, protein sumoylation, regulation of mitotic cell cycle		orf19.2957	GRR1	GTR1
			PTH2	2.16966	0	2.29214	0	0							Putative cAMP-independent regulatory protein; constitutive expression independent of MTL or white-opaque status; Spider biofilm induced		orf19.1833	INO1	ISW2
			orf19.5431	2.17047	0	3.00492	0	0							Protein of unknown function; Hap43-repressed; Spider biofilm induced		orf19.4200	GCF1	GDA1
			TUB4	2.17171	0	2.89835	0	0		TUB4	TUB4	TUB4			Putative gamma-tubulin; induced upon adherence to polystyrene; transcript regulated by Nrg1 and Mig1; periodic mRNA expression, peak at cell-cycle S/G2 phase		orf19.5626	MNT1	MMD1
			ENP1	2.17302	0	0	0	0		ENP1		ENP1			Protein required for pre-rRNA processing and 40S ribosomal subunit synthesis; associated with U3 and U14 snoRNAs; transposon mutation affects filamentous growth; repressed by prostaglandins; Spider biofilm induced		FGR27	BEM1	BCY1
			MLC1	2.17397	0	2.82484	0	0		MLC1		MLC1			Microtubule-dependent localized protein; at Spitzenkorper and cytokinetic ring in hyphae; cell-cycle dependent localization to tip polarisome, bud neck in yeast and pseudohyphae; sumoylation target; rat catheter, Spider biofilm repressed		PGA30	CHO1	CLB2
			GPD2	2.18305	0	5.1152	0	0			GPD2	GPD2			Surface protein similar to glycerol 3-P dehydrogenase; binds host Factor H, FHL-1, plasminogen; regulated by Ssn6, Nrg1, Efg1; induced by cell wall regeneration, macrophage/pseudohyphal growth, core stress response; Spider biofilm induced		HXT5	CAP4	CAS1
			GTT11	2.18593	0	0	0	0			GTT11				Glutathione S-transferase, localized to ER; induced in exponentially growing cells, under oxidative stress; induced by nitric oxide; Spider biofilm induced		IPT1	CCC1	CCN1
			orf19.2926	2.18598	0	0	0	0							Putative nuclease required for DNA single- and double-strand break repair; rat catheter biofilm induced		TUB2	EFG1	ECM331
			orf19.3722	2.18696	0	0	0	0							Predicted protein of rapamycin resistance; Spider biofilm induced		orf19.5069	FAV2	FAA2-1
			SOD4	2.19222	0	3.88453	0	0			SOD4	SOD4			Cu and Zn-containing superoxide dismutase; role in response to host innate immune ROS; regulated on white-opaque switch; ciclopirox olamine induced; caspofungin repressed; SOD1,4,5,6 gene family; yeast-associated; Spider biofilm induced		orf19.1374	LYS143	MAE1
			RBR1	2.19271	0	24.6933	2.10589	4.72714		RBR1	RBR1				Glycosylphosphatidylinositol (GPI)-anchored cell wall protein; required for filamentous growth at acidic pH; expression repressed by Rim101 and activated by Nrg1; Hap43-induced		orf19.2905	ISC1	KAR5
			DOT4	2.19487	0	0	0	0			DOT4	DOT4			Protein similar to ubiquitin C-terminal hydrolase; localizes to cell surface of hyphal cells, but not yeast-form cells; repressed upon high-level peroxide; Hap43p-induced; rat catheter biofilm induced		ERG20	AUR1	ATP20
			PEX3	2.19733	0	0	0	-2.33103				PEX3			Putative peroxisomal protein involved in targeting proteins into peroxisomes; possibly an essential gene, disruptants not obtained by UAU1 method		orf19.2755	HTA2	IFC3
			ECI1	2.19764	0	0	0	0			ECI1	ECI1			Protein similar to S. cerevisiae Eci1p, which is involved in fatty acid oxidation; transposon mutation affects filamentous growth; expression is regulated upon white-opaque switching		FCY21	AXL1	AUR1
			orf19.4150	2.19796	0	2.61831	0	0		orf19.4150	orf19.4150				Putative glutaredoxin; induced by nitric oxide; Spider biofilm induced		orf19.1058	FGR2	FEN12
			RPC19	2.2004	0	0	0	0			RPC19	RPC19			Putative RNA polymerases I and III subunit AC19; Hap43-induced; rat catheter biofilm induced		orf19.6608	KIS1	LAC1
			ISY1	2.21386	0	2.00575	0	0		ISY1	ISY1				Putative pre-mRNA-splicing factor; mutation confers resistance to 5-fluorocytosine (5-FC); rat catheter biofilm induced		MSK1	CDC37	CEF1
			CLN3	2.21393	0	0	0	0				CLN3			G1 cyclin; depletion abolishes budding and causes hyphal growth defects; farnesol regulated, functional in S. cerevisiae; possibly essential (UAU1 method); other biofilm induced; Spider biofilm induced		CYB5	ARO4	ARF3
			RAD6	2.22251	3.32379	0	0	0							Functional ortholog of S. cerevisiae Rad6; negative regulator of hyphal growth; required for wild-type UV resistance; acts in pathway with Efg1; ; transcript is UV-induced, slightly repressed during hyphal growth; gene has two introns		orf19.3644	IPL1	JEN2
			LPG20	2.22649	0	0	0	0				LPG20			Aldo-keto reductase family protein; similar to aryl alcohol dehydrogenases; osmotic stress-induced, correlates with overexpression of MDR1 in fluconazole-resistant isolate; stationary phase enriched protein		OBPA	CDR1	CHR1
			orf19.2863	2.22955	0	3.76077	0	0				orf19.2863			Ortholog of C. dubliniensis CD36 : Cd36_28090, C. parapsilosis CDC317 : CPAR2_802560, Candida tenuis NRRL Y-1498 : CANTEDRAFT_104949 and Debaryomyces hansenii CBS767 : DEHA2A12848g		TLO16	EAF7	EBP7
			YHB5	2.22984	0	0	0	0				YHB5			Flavohemoglobin-related protein; not required for normal NO resistance; predicted globin/FAD-binding/NAD(P)-binding domains but lacks some conserved residues of flavohemoglobins; filament induced; rat catheter and Spider biofilm induced		orf19.77.2	MUM2	MPS1
			orf19.6043	2.23381	0	3.31018	0	0				orf19.6043			Ortholog(s) have mitochondrial membrane localization		orf19.3970	GLN1	GPA2
			orf19.7194	2.23596	0	0	0	0							Protein required for virulence in reconstituted human epithelium (RHE) model of ex vivo infection; decreased transcription is observed upon fluphenazine treatment; induced upon adherence to polystyrene		orf19.3314	HGT14	HOF1
			orf19.6720	2.23953	0	0	0	0							P-Loop domain-containing protein of unknown function; transposon mutation affects filamentous growth; Spider biofilm induced		orf19.5848	HAP3	HET1
			MAM33	2.24087	2.45812	0	0	0				MAM33			Putative mitochondrial acidic matrix protein; regulated by Ssn6p; protein present in exponential and stationary growth phase yeast cultures		OXR1	CEM1	CHS8
			orf19.2870	2.24293	0	0	0	0		orf19.2870		orf19.2870			Protein of unknown function; rat catheter and Spider biofilm induced		TLO7	EAP1	ECE1
			TIM9	2.24436	2.12464	0	0	0			TIM9				Predicted protein of the mitochondrial intermembrane space; rat catheter biofilm induced; Spider biofilm repressed		orf19.4864	MET4	MET13
			orf19.1833	2.24471	0	0	0	0		orf19.1833	orf19.1833	orf19.1833			Ortholog(s) have pseudouridine synthase activity		RPS3	CTA9	CYB5
			orf19.5045	2.25038	0	0	0	0							0		orf19.675	GAP1	GAL102
			SOK1	2.25139	0	0	0	0							Protein kinase required for degradation of Nrg1p; mutants are sensitive to growth on hydrogen peroxide medium; induced by alpha pheromone in SpiderM medium; rat catheter and Spider biofilm induced		orf19.4164	LYS5	MAK21
			orf19.6610	2.25412	0	2.08115	0	0			orf19.6610				Ortholog(s) have microtubule plus-end binding, structural constituent of cytoskeleton activity		orf19.4143	GYP2	HDA1
			orf19.4400	2.2602	0	2.39679	0	0		orf19.4400	orf19.4400	orf19.4400			Has domain(s) with predicted role in anaphase-promoting complex-dependent proteasomal ubiquitin-dependent protein catabolic process, regulation of mitotic metaphase/anaphase transition and anaphase-promoting complex localization		orf19.7110	FGR6-1	FGR3
			CTA2	2.27145	0	2.12698	0	2.43661		CTA2		CTA2			Putative transcription factor; Med2 mediator domain; activates transcription in 1-hybrid assay in S. cerevisiae; repressed by Efg1; member of a family of telomere-proximal genes; Tbf1-induced		DBP2	ARX1	ARO10
			orf19.5607	2.27325	0	0	0	0							Ortholog of C. dubliniensis CD36 : Cd36_63860, C. parapsilosis CDC317 : CPAR2_601140, Candida tenuis NRRL Y-1498 : CANTEDRAFT_92714 and Debaryomyces hansenii CBS767 : DEHA2A06072g		orf19.4196	GIT2	GIT2
			orf19.2362	2.27494	0	0	0	0				orf19.2362			Putative 90S preribosome component; Hap43p-induced gene; possibly an essential gene, disruptants not obtained by UAU1 method		SMT3	DED81	DIP2
			orf19.29	2.28702	0	0	0	0				orf19.29			Ortholog of S. cerevisiae Tah11, a DNA replication licensing factor required for pre-replication complex assembly; rat catheter, flow model and Spider biofilm induced		TPO2	ECM14	ECM21
			IFR2	2.30439	0	2.62531	0	0							Zinc-binding dehydrogenase; induced by benomyl, ciclopirox olamine, alpha pheromone, Hap43; regulated by oxidative stress via Cap1, osmotic stress via Hog1; protein present in exponential and stationary phase; rat catheter biofilm repressed		MRPL3	CDC28	CDC53
			SFL1	2.30505	0	0	0	0							Transcription factor involved in negative regulation of morphogenesis, flocculation and virulence; induced in core caspofungin response; Spider biofilm induced		orf19.2519	LSC1	LYP1
			orf19.7554	2.30672	0	0	0	0			orf19.7554	orf19.7554			Transporter; similar to the Sit1 siderophore transporter; induced by nitric oxide independent of Yhb1; repressed during chlamydospore formation in C. albicans and C. dubliniensis; rat catheter biofilm repressed		orf19.2180	HNM1	HSX11
			FDH1	2.30819	0	0	0	0			FDH1				Formate dehydrogenase; oxidizes formate to CO2; Mig1 regulated; induced by macrophages; fluconazole-repressed; repressed by Efg1 in yeast, not hyphal conditions; stationary phase enriched; rat catheter and Spider biofilm induced		GCF1	BNR1	BMT9
			orf19.5536	2.3084	0	0	0	0							Has domain(s) with predicted carbon-nitrogen ligase activity, with glutamine as amido-N-donor, hydrolase activity, acting on carbon-nitrogen (but not peptide) bonds, in linear amides activity		orf19.6855	GFA1	GEA2
			PHA2	2.31101	0	0	0	0			PHA2	PHA2			Putative prephenate dehydratase; Hap43p-repressed gene; expression downregulated in an ssr1 null mutant		orf19.7036	IFC3	IMH3
			orf19.5686	2.31365	0	2.92263	0	2.01942							Protein of unknown function; Spider biofilm induced		orf19.1728	GLC7	GIT4
			PEX11	2.31517	0	3.36484	0	0			PEX11				Putative peroxisomal membrane protein; role in fatty acid oxidation; expression is Tac1-regulated; Hms1p-dependent induction by geldamycin; Spider biofilm induced		orf19.3136	HTA2	IFC3
			orf19.6329	2.32618	0	0	0	0			orf19.6329				Protein of unknown function; opaque-specific transcript; fluconazole-repressed; induced in cyr1 mutant and in oralpharyngeal candidasis; Spider biofilm induced		orf19.6897	GPX1	GSL1
			orf19.640	2.32809	0	0	0	0							Integral membrane protein of the ER; role in the synthesis of beta-1,6-glucan in the cell wall; S. cerevisiae ortholog required for cell viability; Spider biofilm induced		orf19.4184	GRF10	GTR1
			orf19.1985	2.32978	0	0	0	0							Has aminoglycoside phosphotransferase and protein kinase domains; rat catheter and flow model biofilm induced		SBA1	CYP5	DAD2
			CAR1	2.3302	0	0	0	0							Arginase; arginine catabolism; transcript regulated by Nrg1, Mig1, Tup1; colony morphology-related regulation by Ssn6; alkaline induced; protein decreased in stationary phase; sumoylation target; flow model biofilm induced		CDC3	AMS1	ALT1
			PSO2	2.33682	0	0	0	0							Putative DNA cross-link repair protein; expressed in opaque or white MTLa/MTLa or MTLalpha/MTLalpha, but not MTLa/MTLalpha cells; telomere-proximal gene; mutation does not affect white-to-opaque phenotypic switching		orf19.4873	INO1	ISA2
			CFL2	2.33686	-2.11106	0	0	0			CFL2				Oxidoreductase; iron utilization; Sfu1/Sef1/Hap43/Nrg1/Tup1/Rim101 regulated; alkaline/low iron/fluphenazine/ciclopirox olamine, flucytosine, fluconazole, Spider/flow model/rat catheter biofilm induced; caspofungin/amphotericin B repressed		COI1	ARG8	APL4
			ARO10	2.33773	0	2.29732	0	0		ARO10		ARO10			Aromatic decarboxylase; Ehrlich fusel oil pathway of aromatic alcohol biosynthesis; alkaline repressed; protein abundance affected by URA3 expression in CAI-4 strain; Spider biofilm induced		ATO2	ADR1	AFP99
			CTA26	2.3489	2.36381	0	0	0			CTA26				Putative transcription factor/activator; Med2 mediator complex ddomain; transcript is upregulated in an RHE model of oral candidiasis; member of a family of telomere-proximal genes; Efg1, Hap43-repressed		DDR48	ASC1	ARO2
			IFA4	2.35168	0	0	0	0		IFA4		IFA4			Protein of unknown function; oxidative stress-induced via Cap1		MNN11	CDC24	CDC43
			orf19.1189	2.36085	3.785	0	0	0			orf19.1189	orf19.1189			0		PTP3	CLA4	CRP1
			orf19.7288	2.36608	0	2.63003	0	0							Protein with predicted oxidoreductase and dehydrogenase domains; Hap43-repressed; Spider biofilm induced		orf19.1430	HHO1	HRR25
			orf19.5730	2.36811	0	2.36964	0	0		orf19.5730	orf19.5730	orf19.5730			Putative phenylacrylic acid decarboxylase; clade-associated gene expression		orf19.6532	GLG2	GLG2
			orf19.3407	2.36946	0	0	0	0							0		YOX1	EXO1	ERG7
			orf19.2604	2.3775	0	0	0	0							0		SSU81	DOT4	DRG1
			orf19.4883	2.3946	2.2514	0	0	0							Protein of unknown function; S. cerevisiae ortholog Cos111 confers resistance to the antifungal drug ciclopirox olamine; constitutive expression independent of MTL or white-opaque status; Spider biofilm induced		orf19.6186	FRP3	FTR1
			PHO89	2.39475	0	0	0	0			PHO89	PHO89			Putative phosphate permease; transcript regulated upon white-opaque switch; alkaline induced by Rim101; possibly adherence-induced; F-12/CO2 model, rat catheter and Spider biofilm induced		orf19.7111	IFF5	INT1
			FCA1	2.39815	0	0	0	-2.19514				FCA1			Cytosine deaminase; enzyme of pyrimidine salvage; functional homolog of S. cerevisiae Fcy1p; mutation is associated with resistance to flucytosine (5-FC) in a clinical isolate; hyphal downregulated; gene has intron		GCD6	BMT8	BMT8
			orf19.6665	2.40462	0	0	0	0							Ortholog(s) have Ran GTPase binding, nucleocytoplasmic transporter activity		orf19.3528	HAK1	HEM3
			orf19.4193	2.42299	0	0	0	0			orf19.4193				Ortholog(s) have Arp2/3 complex binding activity, role in actin cortical patch assembly, actin filament debranching, negative regulation of Arp2/3 complex-mediated actin nucleation and actin cortical patch, cytosol, nucleus localization		orf19.5258	FGR23	FET31
			orf19.7166	2.42364	0	4.01776	0	0			orf19.7166	orf19.7166			Predicted mitochondrial cardiolipin-specific phospholipase; upregulated in an azole-resistant strain that overexpresses MDR1; induced by Mnl1 under weak acid stress; rat catheter and Spider biofilm induced		orf19.7299.2	HGT14	HNT2
			orf19.7200	2.42428	0	4.12632	2.27899	0							Ortholog of C. dubliniensis CD36 : Cd36_73480, Pichia stipitis Pignal : PICST_30727, Candida tropicalis MYA-3404 : CTRG_05165 and Candida albicans WO-1 : CAWG_05712		orf19.1624	HGT18	HOL1
			POP4	2.43487	0	2.74597	0	0							Ortholog of S. cerevisiae Pop4; a subunit of both RNase MRP and nuclear RNase P; filament induced; regulated by Nrg1, Tup1; likely essential, based on UAU1 strategy; rat catheter and Spider biofilm induced		orf19.5989	IFM3	IPK2
			orf19.515	2.44116	0	0	0	0			orf19.515	orf19.515			Has domain(s) with predicted nucleic acid binding, zinc ion binding activity		orf19.4400	GBP2	GCA2
			ZCF10	2.44834	0	0	0	0							Putative transcription factor with zinc cluster DNA-binding motif		orf19.5863	MYO1	MRPL3
			orf19.2724	2.44853	0	0	0	2.25528				orf19.2724			Protein of unknown function; flow model, rat catheter and Spider biofilm induced; Hap43-repressed		SWE1	DRG1	DUR3
			orf19.7663	2.45782	2.09387	0	0	0				orf19.7663			Ortholog(s) have role in homologous chromosome segregation, protein localization to nucleolar rDNA repeats, rDNA condensation and monopolin complex, nuclear envelope, nucleolus localization		orf19.7192	HOL4	HXK2
			orf19.7504	2.47974	0	3.87698	0	0		orf19.7504	orf19.7504	orf19.7504			Ortholog of S. cerevisiae Rts3; a component of the protein phosphatase type 2A complex; Plc1-regulated; induced in core caspofungin response; Spider biofilm induced		orf19.4196	HMO1	HST2
			GUK1	2.48901	0	0	0	0			GUK1				Putative guanylate kinase; identified in extracts from biofilm and planktonic cells; protein level decrease in stationary phase cultures; Hap43p-induced gene		IPT1	CCC1	CCN1
			AQY1	2.49013	0	0	0	-3.00418							Aquaporin water channel; osmotic shock resistance, WT freeze tolerance; virulent in mice; flucytosine repressed; flow model/RPMI/Spider/rat catheter biofilm induced; required for RPMI biofilm formation; Bcr1-induced in a/a RPMI biofilms		ARH2	ADE13	ADE13
			orf19.1181	2.51112	0	0	0	0			orf19.1181				Has domain(s) with predicted catalytic activity and membrane localization		PTH1	CLA4	CRP1
			HCH1	2.51721	0	0	0	0			HCH1				Ortholog of S. cerevisiae Hch1, a regulator of heat shock protein Hsp90; regulated by Gcn4; induced in response to amino acid starvation (3-aminotriazole treatment); mutants are viable		KIP4	CCE1	CDC10
			RAD51	2.51851	0	2.18269	0	0			RAD51	RAD51			Protein involved in homologous recombination and DNA repair; flucytosine induced; slow growth and increased white-to-opaque switching frequency in null mutant		orf19.4580	INP51	JAB1
			ARG11	2.54783	0	0	0	0			ARG11				Putative ornithine transporter of the mitochondrial inner membrane; induced during the mating process		ASE1	ADH1	ADH3
			GAL7	2.59031	0	0	0	0			GAL7				Putative galactose-1-phoshphate uridyl transferase; downregulated by hypoxia, upregulated by ketoconazole; macrophage/pseudohyphal-repressed		HEM15	BUR2	BUD22
			orf19.7197	2.63831	2.24988	0	0	0							Putative intranuclear transport and DNA replication mediator; heterozygous null mutant exhibits resistance to parnafungin in the C. albicans fitness test; Spider biofilm induced		orf19.6565	HGT17	HOG1
			orf19.4577	2.64573	0	2.11508	0	0			orf19.4577				Ortholog(s) have GTPase activating protein binding, cAMP-dependent protein kinase inhibitor activity, signal transducer activity		orf19.3062	FMP27	FKH2
			orf19.3910	2.64737	0	0	0	0			orf19.3910				Has domain(s) with predicted RNA binding, ribonuclease T2 activity		orf19.5038	FCY2	FAD3
			TPO4	2.64816	0	0	0	0							Putative sperimidine transporter; fungal-specific (no human or murine homolog); Spider biofilm induced; promoter bound by Tec1 and Ndt80; Bcr1-repressed in RPMI a/a biofilms		orf19.4550	MNL1	MIH1
			BUD14	2.66746	0	0	0	0							Putative SH3-domain-containing protein; predicted role in bud-site selection; Spider biofilm induced		CAT1	ALD5	ALD6
			orf19.1872	2.68046	0	2.26512	0	0			orf19.1872				Plasma membrane protein; repressed by nitric oxide		RRS1	CTM1	CYM1
			orf19.3275	2.72587	0	0	0	0							Ortholog of C. dubliniensis CD36 : Cd36_25870, C. parapsilosis CDC317 : CPAR2_804000, Candida tenuis NRRL Y-1498 : CANTEDRAFT_115661 and Debaryomyces hansenii CBS767 : DEHA2B05852g		VPS28	ERG25	ERG1
			orf19.1007	2.72652	0	0	0	0			orf19.1007				0		PRP8	CIC1	CPA1
			SMX4	2.74052	0	0	0	0							Component of heteroheptameric complexes (Lsm1p, Lsm8p) involved in RNA processing and decay; flucytosine induced		orf19.2673	LYP1	LYS21
			orf19.494	2.75786	0	0	0	0			orf19.494	orf19.494			Putative RNA-binding protein; role in assembly of box H/ACA snoRNPs and thus pre-rRNA processing; Spider biofilm induced		orf19.6311	FUS1	FUS1
			ALS9	2.76615	0	4.65719	0	0			ALS9				ALS family cell-surface glycoprotein; expressed during infection of human epithelial cells; confers laminin adhesion to S. cerevisiae; highly variable; putative GPI-anchor; Hap43-repressed		AMO1	ADA2	ACS2
			orf19.4954	2.78077	0	0	0	0			orf19.4954	orf19.4954			Ortholog(s) have endoplasmic reticulum, integral to membrane localization		orf19.1725	FZO1	GAC1
			orf19.2564	2.79923	0	0	0	0			orf19.2564				Putative nucleolar protein; implicated in ribosome biogenesis; rat catheter biofilm repressed		SSN3	DJP1	DQD1
			ARO4	2.79944	0	0	0	0		ARO4	ARO4	ARO4			3-deoxy-D-arabinoheptulosonate-7-phosphate synthase; aromatic amino acid biosynthesis; GCN-regulated; feedback-inhibited by tyrosine if produced in S. cerevisiae Aro3p and Aro4p catalyze same reaction; protein decreases in stationary phase		ATP18	AFG3	AGC1
			orf19.3887	2.81423	0	0	0	0							Ortholog(s) have cytoplasm, nucleus localization		orf19.2671	FCY2	FAB1
			orf19.711	2.81793	2.15158	7.40603	2.35141	0		orf19.711	orf19.711	orf19.711			Protein of unknown function; induced by nitric oxide; predicted ORF from Assembly 19; removed from Assembly 20; restored based on transcription data		orf19.4365	HGT13	HNM3
			CDC14	2.82017	0	0	0	-2.07934			CDC14				Protein involved in exit from mitosis and morphogenesis; ortholog of S. cerevisiae Cdc14p, which is a dual-specificity phosphatase and cell-cycle regulator; suppresses S. cerevisiae cdc15-lyt1, dbf2-2, and (partially) tem1 mutant phenotypes		CDC5	APN2	AMO2
			SAP99	2.82537	0	0	0	0							Putative secreted aspartyl protease; possible Kex2 substrate; induced by low iron; repressed by alpha pheromone in SpiderM medium; possibly essential (UAU1 method); regulated by Sef1, Sfu1, and Hap43; Spider biofilm induced		orf19.6198.2	LDG3	LIP1
			CAG1	2.89032	2.42047	0	0	0			CAG1				heterotrimeric G protein alpha subunit; positive role in mating pheromone response; opaque-enriched transcript; transcript repressed by MTLa1-MTLalpha2; regulated by hemoglobin-responsive Hbr1 via MTL genes; rat catheter biofilm repressed		CCR4	ALI1	ALR1
			orf19.3442	2.89558	0	3.19631	0	0				orf19.3442			Putative oxidoreductase; Hap43-repressed gene		YWP1	EXO1	ERO1
			orf19.5141	2.90219	0	0	0	0							Ortholog of Candida albicans WO-1 : CAWG_05647		orf19.6023	GBP2	GAT1
			AAH1	2.90501	0	2.29196	0	0				AAH1			Adenine deaminase; purine salvage and nitrogen catabolism; colony morphology-related regulation by Ssn6; Hog1, CO2-induced; chlamydospore formation repressed in C. albicans and C. dubliniensis; rat catheter and F-12/CO2 biofilm induced		ACO1	ABD1	AAH1
			orf19.6592	2.91212	0	0	0	2.0382		orf19.6592	orf19.6592	orf19.6592			Predicted membrane transporter, member of the aromatic acid:proton symporter (AAHS) family, major facilitator superfamily (MFS)		orf19.1171	GUT1	HAS1
			HST3	2.91414	0	0	0	0				HST3			Histone H3K56 deacetylase; reduced copy number increases opaque cell formation; repressed by MMS, hydroxyurea and high-levels of hydrogen peroxide; Hap43p-induced; ectopic expression blocks genotoxin-induced switching; nicotinamide target		MCD1	CDC14	CDC28
			orf19.5266	2.93986	0	0	0	0				orf19.5266			Planktonic growth-induced gene		orf19.281	GCD11	GCN2
			MNN22	2.94567	0	2.6386	0	0							Alpha-1,2-mannosyltransferase; required for normal cell wall mannan; regulated by Tsa1, Tsa1B at 37 deg; repressed in core stress response; NO, Hog1 induced; confers sensitivity to cell wall perturbing agents; Spider biofilm repressed		PGA31	CHO2	CLB2
			orf19.7502	2.94884	0	3.39731	0	-2.79009				orf19.7502			Protein of unknown function; Hap43-induced gene; upregulated in a cyr1 null mutant; Spider biofilm induced		orf19.4924	HMO1	HSP90
			PRM9	3.00621	2.10815	0	0	0							Protein described a similar to S. cerevisiae Prm9; not the ortholog though; mutant is viable		orf19.1676	ILV2	IQG1
			TOP2	3.01671	0	0	0	0			TOP2				DNA topoisomerase II; catalyzes ATP-dependent DNA relaxation and decatenation in vitro; Y842 predicted to be catalytic; functional homolog of S. cerevisiae Top2p; sensitive to amsacrine or doxorubicin; farnesol-upregulated in biofilm		orf19.86	MIT1	MFALPHA
			FET3	3.07982	0	0	0	0			FET3				Multicopper oxidase; for growth in low iron, prostaglandin E2 synthesis; ketoconazole/caspofungin/amphotericin B repressed; Sef1/Sfu1/Hap43 regulated; reports differ if functional homolog of ScFet3; rat catheter and Spider biofilm induced		GIN4	BOI2	BNI1
			orf19.3455	3.11182	0	0	0	0							Putative mitochondrial inner membrane magnesium transporter; possibly an essential gene, disruptants not obtained by UAU1 method		YWP1	EXO70	ERO1
			orf19.1766	3.15125	0	0	0	0			orf19.1766	orf19.1766			Secreted protein; fluconazole-induced		RPL35	CSC25	CUP2
			STE2	3.1817	0	0	0	0							Receptor for alpha factor mating pheromone, MFalpha; required for a-type cells to respond to alpha factor, for opaque a-form mating and white a-form response; possible Kex2p substrate; a-specific, alpha-factor induced, A1p-Alpha2p repressed		orf19.291	MCI4	MCS7
			orf19.1082	3.20238	0	0	0	0							0		PSA2	CIP1	CRD2
			orf19.320	3.21772	0	3.95353	0	0				orf19.320			Predicted short chain dehydrogenase; Spider biofilm induced		UTP8	ERG11	ERD1
			orf19.1651	3.21931	2.13739	0	0	0			orf19.1651				Ortholog of C. dubliniensis CD36 : Cd36_81960, Pichia stipitis Pignal : psti_CGOB_00163, Candida tropicalis MYA-3404 : CTRG_02378 and Candida albicans WO-1 : CAWG_02525		RPL23A	CRM1	CTF8
			KTR4	3.22188	0	0	0	0							Mannosyltransferase; induced during cell wall regeneration; fungal-specific (no human or murine homolog); Bcr1-repressed in RPMI a/a biofilms		NOT3	CDC73	CHC1
			orf19.5158	3.22559	0	0	0	2.03352							Protein with similarity to a human gene associated with colon cancer and to orf19.5158; regulated by Gcn4, Cyr1; induced by amino acid starvation; macrophage-induced protein, macrophage-repressed; Spider biofilm induced		orf19.1624.2	GBP2	GCD6
			orf19.4043	3.2376	0	2.9579	0	0							Protein with a predicted pleckstrin homology domain; induced by alpha pheromone in SpiderM medium		orf19.4875	FGR14	FCY21
			orf19.2734	3.33048	0	0	0	0			orf19.2734	orf19.2734			Protein with a glucose/ribitol dehydrogenase family domain; mutants are viable		TBF1	DSL1	DUR3
			MUM2	3.40079	2.15816	5.97852	3.05671	0			MUM2				Protein similar to S. cerevisiae Mum2, a protein essential for meiotic DNA replication and sporulation; induced by alpha pheromone in SpiderM medium; transcript regulated by Tup1		PGA56	CHS2	COB
			TLO34	3.49165	0	3.56375	0	-2.07428			TLO34	TLO34			Non-telomeric member of a family of telomere-proximal genes of unknown function; predicted N-terminus is extended, relative to that of other family members; overlaps orf19.2662		orf19.6694	MFA1	MET28
			orf19.5572	3.49285	0	0	0	0			orf19.5572	orf19.5572			Protein of unknown function; Spider biofilm repressed		orf19.445	GIT1	GIS2
			orf19.1862	3.52768	0	8.2861	0	4.63549			orf19.1862				Possible stress protein; increased transcription associated with CDR1 and CDR2 overexpression or fluphenazine treatment; regulated by Sfu1, Nrg1, Tup1; stationary phase enriched protein; Spider biofilm induced		RRP9	CTF8	CYM1
			RBF1	3.74049	0	8.76433	0	2.22522			RBF1				Transcription factor; glutamine-rich activation domain; binds RPG-box DNA sequences; predominantly nuclear; mutation causes accelerated induction of filamentous growth; antigenic during human oral infection; Sko1p-repressed		orf19.1050	IRE1	KAP120
			orf19.6873.2	3.76822	0	0	0	0		orf19.6873.2	orf19.6873.2				0		orf19.7341	HEM13	HHT21
			orf19.4570	3.81958	0	2.61897	0	0		orf19.4570	orf19.4570	orf19.4570			Ortholog of C. dubliniensis CD36 : Cd36_42090, Debaryomyces hansenii CBS767 : DEHA2C14872g, Pichia stipitis Pignal : PICST_74821 and Spathaspora passalidarum NRRL Y-27907 : SPAPADRAFT_58607		orf19.7618	FMP27	FHL1
			orf19.654	3.84578	0	0	0	0							Predicted protein only found in C. albicans and C. dubliniensis; highly induced during chlamydospore development		orf19.444	GST3	HAL9
			orf19.2537	3.8811	0	0	0	0			orf19.2537				Protein of unknown function; transcript detected on high-resolution tiling arrays		SRO77	DIT2	DPP1
			orf19.2631	3.91566	0	0	0	0		orf19.2631	orf19.2631	orf19.2631			Subunit of Elongator complex; required for modification of wobble nucleosides in tRNA in S. cerevisiae; Hap43-induced gene		STE50	DPB2	DRG1
			PDE1	3.95937	2.06112	2.47723	0	0				PDE1			Low affinity cyclic nucleotide phosphodiesterase; mediates cAMP signaling in response to glucose or intracellular acidification; macrophage-repressed; Spider biofilm induced		orf19.1725	HTA1	IFC1
			CLB4	3.96969	2.57965	2.24581	2.25376	0			CLB4				B-type mitotic cyclin; nonessential; negative regulator of pseudohyphal growth; dispensible for mitotic exit, cytokinesis; Fkh2-represed; flow model biofilm repressed; farnesol-upregulated in biofilm; reduced total RNA in clb4 mutant		CUP5	ARO4	ARF3
			EBP1	3.99593	0	6.20812	0	0			EBP1	EBP1			NADPH oxidoreductase; interacts with phenolic substrates (17beta-estradiol); possible role in estrogen response; induced by oxidative, weak acid stress, NO, benomyl, GlcNAc; Cap1, Mnl1 induced; Hap43-repressed; rat catheter biofilm induced		FAT1	AVT1	ATS1
			orf19.2846	3.99879	0	5.12965	0	0		orf19.2846		orf19.2846			Protein of unknown function; Hap43-repressed; induced in core caspofungin response; regulated by yeast-hypha switch; Spider biofilm repressed		TLO13	EAF6	EBP1
			orf19.2781	4.02258	0	0	0	0							Protein with predicted serine/threonine kinase and tyrosine kinase domains; possibly an essential gene, disruptants not obtained by UAU1 method; Spider biofilm induced		TLO1	DUR31	DUR4
			CEK2	4.03711	2.42619	0	0	0				CEK2			MAP kinase required for wild-type efficiency of mating; component of the signal transduction pathway that regulates mating; ortholog of S. cerevisiae Fus3; induced by Cph1, pheromone; transposon mutation affects filamentous growth		COB	ARG8	APL2
			orf19.1534	4.10543	0	0	0	0			orf19.1534	orf19.1534			Ortholog of S. cerevisiae Zrt3, vacuolar membrane zinc transporter; predicted Kex2 substrate; induced in oralpharyngeal candidasis; flow model biofilm induced; Spider biofilm induced		RPB8	CRL1	CTA9
			orf19.3556	4.13491	0	0	0	0			orf19.3556				Transportin or cytosolic karyopherin beta; Spider biofilm induced		ZRT1	FAL1	EST3
			orf19.1658	4.1402	0	0	0	0			orf19.1658				Ortholog(s) have cell cortex, cellular bud neck, cellular bud tip, mating projection tip localization		RPL24A	CRZ1	CTM1
			UGA3	4.16229	0	2.16016	0	0				UGA3			Zn(II)2Cys6 transcription factor; required for utilization of gamma-aminobutyrate (GABA) as a nitrogen source; mutants display decreased CFU in mouse kidneys; Spider biofilm induced		orf19.6080	MPH1	MNN13
			ZCF6	4.1668	0	0	-2.67305	0		ZCF6	ZCF6	ZCF6			Putative transcription factor with zinc cluster DNA-binding motif		orf19.4702	NAM2	MRPS9
			ARG4	4.21746	4.73265	0	0	0				ARG4			Argininosuccinate lyase, catalyzes the final step in the arginine biosynthesis pathway; alkaline downregulated; flow model biofilm induced; Spider biofilm induced		ASH2	ADH3	ADR1
			orf19.7487	4.33079	0	0	0	0							Has domain(s) with predicted RNA binding, RNA-directed DNA polymerase activity and role in RNA-dependent DNA replication		orf19.3045	HLJ1	HSP30
			IFA14	4.46696	0	2.46853	0	0			IFA14				Putative LPF family protein; Plc1-regulated; induced by alpha pheromone in SpiderM medium		MLC1	CDC21	CDC42
			STE4	4.46831	0	0	0	0				STE4			Beta subunit of heterotrimeric G protein of mating signal transduction pathway; required for mating; transcript is specific to cells homozygous at MTL; induced by alpha pheromone; ortholog of S. cerevisiae Ste4		orf19.675	MCM2	MCS7
			orf19.7310	4.46971	0	6.13746	0	0				orf19.7310			Protein with a role in directing meiotic recombination events to homologous chromatids; induced by ciclopirox olamine; positively regulated by Sfu1; Hog1, fluconazole-repressed; Hap43-induced; Spider biofilm induced		orf19.6022	HHT2	HSP12
			CAN1	4.53022	0	2.08397	0	2.18345				CAN1			Basic amino acid permease; complements lysine transport mutation; 10 predicted transmembrane regions, 3 predicted N-glycosylation sites; phagocytosis by macrophages induces transcript; rat catheter, Spider and flow model biofilm induced		CDC27	AMO1	ALS5
			HAK1	4.58517	0	0	3.56096	0			HAK1	HAK1			Putative potassium transporter; similar to Schwanniomyces occidentalis Hak1p; amphotericin B induced; induced upon phagocytosis by macrophage; Hap43-repressed; rat catheter biofilm repressed		ISW2	CCC2	CCR4
			CSH1	4.98368	2.12197	14.0987	0	3.84232							Aldo-keto reductase; role in fibronectin adhesion, cell surface hydrophobicity; regulated by temperature, growth phase, benomyl, macrophage interaction; azole resistance associated; Spider biofilm induced; rat catheter biofilm repressed		DAL52	ARP3	ARL1
			SAP8	5.19742	0	0	0	0		SAP8		SAP8			Secreted aspartyl protease; regulated by growth phase, temperature, white-opaque switch; highly expressed in opaque cells and upon deep epidermal invasion; greater expression in vaginal than oral infection; prominent role in biofilms		orf19.2007	LDG3	LIP1
			PUS4	5.36081	0	6.37638	0	0							Putative pseudouridine synthase; transcript regulated by Nrg1, Mig1, and Tup1		orf19.6119	INO4	ISW2
			orf19.3921	5.3716	0	0	0	0			orf19.3921				Ortholog(s) have cell division site, cell tip, cytosol, nucleus localization		orf19.3449	FCY21	FAD3
			PGA13	5.69343	0	13.6808	0	2.92566				PGA13			GPI-anchored cell wall protein involved in cell wall synthesis; required for normal cell surface properties; induced in oralpharyngeal candidasis; Spider biofilm induced; Bcr1-repressed in RPMI a/a biofilms		orf19.3983	HXK1	IFF9
			REP1	5.97337	0	4.7995	0	0			REP1	REP1			Protein involved in negative regulation of MDR1 transcription; mutants show increased resistance to azole drugs		orf19.1578	JAB1	KOG1
			DAG7	6.19143	0	0	0	0				DAG7			Secretory protein; a-specific, alpha-factor induced; mutation confers hypersensitivity to toxic ergosterol analog; fluconazole-induced; induced during chlamydospore formation in C. albicans and C. dubliniensis		DUR4	ASR2	ASG7
			orf19.1363	6.5202	0	0	0	2.17494		orf19.1363	orf19.1363	orf19.1363			Putative protein of unknown function; Plc1-regulated; transcript induced by Mnl1 under weak acid stress; flow model, rat catheter, Spider biofilm induced		RGD1	COX7	CSR1
			HSP21	6.60225	2.13155	0	0	0				HSP21			Small heat shock protein; role in stress response and virulence; fluconazole-downregulated; induced in cyr1 or ras1 mutant; stationary phase enriched protein; detected in some, not all, biofilm extracts; Spider biofilm induced		MAC1	CDC11	CDC27
			orf19.7306	6.60961	0	5.73438	0	2.80923							Aldo-keto reductase; increased transcript associated with MDR1 overexpression, benomyl or long-term fluconazole treatment; overexpression does not affect drug or oxidative stress sensitivity; stationary phase enriched; flow biofim repressed		orf19.7203	HHT2	HSP104
			NTH1	6.82039	0	4.65662	2.3808	0			NTH1				Neutral trehalase; hyphal induction in mutant delayed but not reduced overall; not required for virulence in mice; possible regulatory cAMP-dependent phosphorylation at S10,S213; Hap43-repressed gene; Spider biofilm induced		POS5	CHT2	COX7
			ALS2	7.58799	0	8.4471	-2.19856	2.16703							ALS family protein; role in adhesion, biofilm formation, germ tube induction; expressed at infection of human buccal epithelial cells; putative GPI-anchor; induced by ketoconazole, low iron and at cell wall regeneration; regulated by Sfu1p		ALR1	ADA2	ACS1
			orf19.4216	8.45597	3.45392	8.8723	0	0		orf19.4216		orf19.4216			Putative heat shock protein; decreased expression in hyphae; transcription is increased in populations of cells exposed to fluconazole over multiple generations; overexpression increases resistance to farnesol and azoles		orf19.6509	FGR27	FGR13
			orf19.1991	8.80116	0	0	0	3.10592			orf19.1991	orf19.1991			Ortholog(s) have cytoplasm localization		SCL1	CYR1	DAD3
			KAR5	9.28655	4.93998	6.73384	0	0				KAR5			Ortholog of S. cerevisiae Kar5; involved in nuclear membrane fusion during karyogamy; induced by alpha factor		NCB2	CDC5	CEM1
			CAL0004903	9.65932	0	0	0	0							0		CDC13	AMO1	ALS3
			WH11	18.78	0	65.78	0	6.34679			WH11	WH11			White-phase yeast transcript; expression in opaques increases virulence/switching; mutant switches as WT; Hap43, hypoxia, ketoconazol induced; required for RPMI biofilm; Bcr1-induced in RPMI a/a biofilm; rat catheter, Spider biofilm induced		orf19.3666	MSH6	MNT1
																	orf19.643	NBP2	MRS4
																	orf19.5020	NCB2	MRS4
																	orf19.5376	NCE102	MRS7
																	orf19.6713	NCE4	MRT4
																	orf19.1668	NDH51	MSB1
																	orf19.4513	NEP1	MSH3
																	orf19.1308	NHX1	MSK1
																	orf19.1202	NHX1	MSN5
																	orf19.2642	NMD5	MSO1
																	orf19.2222	NOC2	MSS11
																	orf19.5724	NOP1	MSU1
																	orf19.4538	NOP10	MSU1
																	orf19.458.2	NOP4	MSW1
																	orf19.4581	NOT3	MSW1
																	orf19.6861	NOT3	MTLA1
																	orf19.831	NPL3	MTLA1
																	orf19.5346	NPL4	MTM1
																	orf19.5051	NPL6	MTR10
																	orf19.3758	NPR1	MTR10
																	orf19.6681	NPR1	MTS1
																	orf19.7555	NPT1	MTW1
																	orf19.7100	NSA2	MVB12
																	orf19.4728	NTF2	MVB12
																	orf19.6199	NTH1	MYO1
																	orf19.955	NUC2	MYO1
																	orf19.2866	NUC2	NAG6
																	orf19.3820	NUC2	NAG6
																	orf19.5586	NUF2	NAM7
																	orf19.190	NUF2	NAR1
																	orf19.3349	NUF2	NAT5
																	orf19.4665	NUP	NAT5
																	orf19.5730	NUP188	NCB2
																	orf19.433	NUP188	NCB2
																	orf19.308	NUP188	NCB2
																	orf19.7088	NUP49	NCE102
																	orf19.1448.2	NUP49	NCP1
																	orf19.4409	NUP60	NCS2
																	orf19.7329	OBPA	NCS2
																	orf19.2740	OCA1	NDE1
																	orf19.2763	OCA6	NDT80
																	orf19.4726	OGG1	NEP1
																	orf19.2870	OLE1	NGG1
																	orf19.5541	OPI3	NGG1
																	orf19.639	OPT1	NGT1
																	orf19.7157	ORC1	NIF3
																	orf19.444	ORC4	NIF3
																	orf19.4418.2	ORF298	NIP1
																	orf19.3782	ORM1	NIP100
																	orf19.639	OSM1	NIP7
																	orf19.3972	OSM1	NIP7
																	orf19.1530	OYE22	NIP7
																	orf19.2664	PAD1	NIT2
																	orf19.2867	PAP1	NMD5
																	orf19.6921	PBP2	NOC4
																	orf19.4270	PBP2	NOG2
																	orf19.1541	PBP2	NOP1
																	orf19.2246	PBR1	NOP13
																	orf19.2980	PBS2	NOP6
																	orf19.2263	PBS2	NOT3
																	orf19.3043	PCK1	NOT3
																	orf19.6211	PCL1	NOT3
																	orf19.1609	PCL2	NPL4
																	orf19.708	PCL2	NPL4
																	orf19.175	PCL7	NRG1
																	orf19.3172	PCT1	NRG1
																	orf19.3100	PDC11	NRM1
																	orf19.2247	PDE2	NRM1
																	orf19.1815	PDR17	NRP1
																	orf19.5755	PDR6	NSA1
																	orf19.4601	PDX1	NUC2
																	orf19.6205	PEL1	NUP60
																	orf19.1624.2	PEP8	OBPA
																	orf19.5701	PES1	OCA1
																	orf19.7670	PES1	OCA1
																	orf19.2325	PEX1	OCA1
																	orf19.2703	PEX11	OCH1
																	orf19.2943.6	PEX17	OGG1
																	orf19.3042	PEX2	OLE1
																	orf19.2703	PEX22	OP4
																	orf19.4216	PEX4	OPT1
																	orf19.3045	PFK2	OPT1
																	orf19.6813	PGA1	OPT5
																	orf19.1855	PGA11	OPY2
																	orf19.3087.3	PGA14	OPY2
																	orf19.789.2	PGA15	ORC3
																	orf19.5342	PGA15	ORC3
																	orf19.1855	PGA15	ORC3
																	orf19.2594	PGA17	ORF298
																	orf19.5841	PGA18	OSM1
																	orf19.6326	PGA18	OSM2
																	orf19.1545	PGA25	OXR1
																	orf19.6918	PGA26	OXR1
																	orf19.4081	PGA26	OYE2
																	orf19.346	PGA27	OYE22
																	orf19.4988	PGA27	OYE23
																	orf19.7662	PGA28	PAD1
																	orf19.4706	PGA28	PAM17
																	orf19.3691	PGA28	PAM17
																	orf19.4280	PGA30	PAN6
																	orf19.1369	PGA30	PAP1
																	orf19.2539	PGA31	PAP1
																	orf19.5735.4	PGA33	PAP1
																	orf19.154	PGA33	PBP2
																	orf19.1049	PGA34	PBP2
																	orf19.4936.2	PGA39	PCK1
																	orf19.4643	PGA4	PCK1
																		PGA42	PCL2
																		PGA44	PCL2
																		PGA46	PCL7
																		PGA46	PDE1
																		PGA46	PDE1
																		PGA49	PDE2
																		PGA50	PDE2
																		PGA53	PDI1
																		PGA53	PDK2
																		PGA54	PDR16
																		PGA54	PDR16
																		PGA54	PDR16
																		PGA55	PDR17
																		PGA55	PDS5
																		PGA56	PDX1
																		PGA56	PDX3
																		PGA58	PEL1
																		PGA58	PEP1
																		PGA59	PEP1
																		PGA59	PEP8
																		PGA60	PEP8
																		PGA61	PEX13
																		PGA61	PEX14
																		PGA61	PEX17
																		PGA62	PEX17
																		PGA62	PEX17
																		PGA62	PEX19
																		PGA63	PEX22
																		PGI1	PEX22
																		PGK1	PEX3
																		PHA2	PEX6
																		PHA2	PEX6
																		PHHB	PEX6
																		PHM7	PEX6
																		PHM7	PFK1
																		PHO100	PFK2
																		PHO100	PGA1
																		PHO112	PGA1
																		PHO112	PGA1
																		PHO112	PGA11
																		PHO113	PGA11
																		PHO113	PGA13
																		PHO114	PGA14
																		PHO13	PGA15
																		PHO23	PGA15
																		PHO23	PGA16
																		PHO23	PGA18
																		PHO87	PGA18
																		PHO89	PGA19
																		PIN4	PGA23
																		PIN4	PGA30
																		PKC1	PGA30
																		PLB2	PGA33
																		PLB2	PGA33
																		PLB3	PGA34
																		PLB3	PGA37
																		PLB3	PGA37
																		PLB3	PGA42
																		PLB4.5	PGA43
																		PLB5	PGA43
																		PLD1	PGA46
																		PMA1	PGA50
																		PMA1	PGA54
																		PMA1	PGA54
																		PMC1	PGA57
																		PMI1	PGA58
																		PMI1	PGA58
																		PMM1	PGA59
																		PMR1	PGA6
																		PMS1	PGA60
																		PMS1	PGA60
																		PMT1	PGA60
																		PMT1	PGA60
																		PMT5	PGA61
																		PNG2	PGA62
																		POL30	PGA62
																		POL30	PGA63
																		POX1	PGA63
																		PPH21	PGA63
																		PPH21	PGA63
																		PPH21	PGI1
																		PPH21	PGM2
																		PPR1	PHA2
																		PPR1	PHB1
																		PPS1	PHB2
																		PPZ1	PHHB
																		PPZ1	PHM7
																		PPZ1	PHO113
																		PPZ1	PHO114
																		PPZ1	PHO114
																		PRB1	PHO13
																		PRD1	PHO23
																		PRD1	PHO81
																		PRE2	PHO84
																		PRE8	PHO84
																		PRM1	PHO84
																		PRN3	PHO87
																		PRN4	PHO89
																		PRO2	PHO89
																		PRP5	PHO91
																		PRP8	PHR1
																		PRT1	PHR1
																		PRY1	PHR2
																		PSF1	PHR2
																		PSF2	PHR3
																		PSF3	PIN4
																		PSP1	PIN4
																		PST1	PIN4
																		PST2	PIR32
																		PTC1	PIR32
																		PTC1	PIR32
																		PTC4	PIR32
																		PTC5	PLB1
																		PTC6	PLB2
																		PTC6	PLB2
																		PTH1	PLB2
																		PTH1	PLB3
																		PTK2	PLB3
																		PTP1	PLB5
																		PTP3	PMA1
																		PTR2	PMA1
																		PUF3	PMC1
																		PUF3	PMI1
																		PUF3	PMI1
																		PUP1	PMM1
																		PUP3	PMM1
																		PUT2	PMS1
																		PXA1	PMS1
																		PXA2	PMT1
																		PXP2	PMT2
																		QCR2	POL1
																		QCR7	POL2
																		QCR7	POL30
																		QCR8	POL93
																		QDR1	POP2
																		QDR1	POP3
																		RAD1	POR1
																		RAD14	POS5
																		RAD14	POS5
																		RAD51	POT1
																		RAD52	POT1-2
																		RAD53	POX18
																		RAD7	PPG1
																		RAD7	PPR1
																		RAD9	PPR1
																		RAM2	PPS1
																		RAS2	PPT1
																		RAV2	PPT1
																		RAV2	PPZ1
																		RAX1	PR26
																		RAX1	PRA1
																		RAX2	PRB1
																		RAX2	PRC2
																		RBD1	PRC3
																		RBE1	PRE5
																		RBF1	PRE6
																		RBF1	PRE8
																		RBR1	PRE9
																		RBR3	PRK1
																		RBT1	PRN1
																		RBT5	PRN1
																		RCF3	PRN4
																		RCH1	PRP13
																		RCN1	PRP22
																		RCN1	PRP3
																		REP1	PRP39
																		REX2	PRP39
																		REX2	PRP5
																		RFA2	PRS
																		RFG1	PRS5
																		RFG1	PRT1
																		RFX1	PRX1
																		RFX2	PRX1
																		RGA2	PSA2
																		RGD1	PSA2
																		RHB1	PSD2
																		RHD1	PSD2
																		RHD3	PSF1
																		RHD3	PSF1
																		RHD3	PSF2
																		RHR2	PSF2
																		RHR2	PSP1
																		RIB1	PST1
																		RIB3	PST1
																		RIB3	PST1
																		RIB5	PST2
																		RIB5	PSY2
																		RIM1	PTC1
																		RIM13	PTC1
																		RIM15	PTC1
																		RIM20	PTC2
																		RIM9	PTC4
																		RIP1	PTC4
																		RIT1	PTC5
																		RKI1	PTC5
																		RLM1	PTC7
																		RLM1	PTC8
																		RLP24	PTC8
																		RLP24	PTP1
																		RMS1	PTR2
																		RNH1	PTR22
																		RNH1	PTR3
																		RNR1	PUF3
																		RNR22	PUP1
																		RNR3	PUP1
																		RNY11	PUP1
																		ROM2	PUS7
																		RPA12	PUT3
																		RPA12	PUT3
																		RPA190	PWP1
																		RPB11	PXA2
																		RPC11	PXP2
																		RPC19	PYC2
																		RPC31	PZF1
																		RPD3	QCR7
																		RPD3	QCR7
																		RPD3	QCR7
																		RPF2	QCR8
																		RPL10	RAC1
																		RPL10A	RAC1
																		RPL10A	RAD14
																		RPL10A	RAD14
																		RPL13	RAD2
																		RPL13	RAD23
																		RPL16A	RAD32
																		RPL18	RAD50
																		RPL2	RAD51
																		RPL2	RAD59
																		RPL21A	RAD7
																		RPL21A	RAD7
																		RPL23A	RAD9
																		RPL23A	RAD9
																		RPL23A	RAM2
																		RPL23A	RAP1
																		RPL24A	RAP1
																		RPL25	RAS1
																		RPL29	RAV2
																		RPL29	RAV2
																		RPL29	RAX1
																		RPL3	RAX2
																		RPL30	RAX2
																		RPL30	RBD1
																		RPL35	RBD1
																		RPL37B	RBE1
																		RPL9B	RBK1
																		RPL9B	RBR2
																		RPN1	RBR2
																		RPN10	RBR3
																		RPN10	RBT1
																		RPN2	RCE1
																		RPN4	RCF3
																		RPO21	RCK2
																		RPO21	RCN1
																		RPO41	RDI1
																		RPP0	REG1
																		RPP1B	REG1
																		RPP2A	REP1
																		RPP2A	RET2
																		RPP2B	REV3
																		RPS12	REX2
																		RPS14B	REX3
																		RPS15	RFC1
																		RPS17B	RFC2
																		RPS21	RFC2
																		RPS22A	RFC4
																		RPS25B	RFC4
																		RPS25B	RFC4
																		RPS26A	RFC52
																		RPS27	RFG1
																		RPS27A	RFG1
																		RPS3	RFX2
																		RPS3	RFX2
																		RPS7A	RFX2
																		RRN3	RFX2
																		RRP15	RGA2
																		RRP15	RGD1
																		RRP9	RGD1
																		RSN1	RGS2
																		RSN1	RGS2
																		RSN1	RGS2
																		RSR1	RGS2
																		RTA2	RGT1
																		RTA4	RHD3
																		RTF1	RHD3
																		RTF1	RHO2
																		RVS162	RHO2
																		RVS162	RHO2
																		SAC3	RHO3
																		SAC7	RHO3
																		SAH1	RHO3
																		SAM2	RHR2
																		SAP1	RIB1
																		SAP10	RIB3
																		SAP2	RIB4
																		SAP2	RIM1
																		SAP30	RIM20
																		SAP30	RIM21
																		SAP4	RIM8
																		SAP5	RIM9
																		SAP6	RIM9
																		SAP7	RIM9
																		SAR1	RIT1
																		SAS2	RKI1
																		SBA1	RKI1
																		SBP1	RLM1
																		SCL1	RLP24
																		SCL1	RME1
																		SCL1	RMT2
																		SCT1	RMT2
																		SCW4	RNA1
																		SDC1	RNA1
																		SDC1	RNH35
																		SDF1	RNR1
																		SDH12	RNR1
																		SDS24	RNR22
																		SEC13	RNR3
																		SEC18	RNR3
																		SEC2	ROB1
																		SEC2	ROM2
																		SEC2	ROT2
																		SEC2	ROT2
																		SEC23	RPA12
																		SEC23	RPA34
																		SEC23	RPB4
																		SEC24	RPB4
																		SEC26	RPB8
																		SEC3	RPC19
																		SEC3	RPD31
																		SEC34	RPF1
																		SEC4	RPF1
																		SEC5	RPF2
																		SEC62	RPG1A
																		SEC7	RPG1A
																		SEC72	RPL10A
																		SEC72	RPL10A
																		SEC8	RPL17B
																		SEC8	RPL21A
																		SEC8	RPL24A
																		SEF1	RPL27A
																		SEN1	RPL27A
																		SER33	RPL30
																		SET1	RPL37B
																		SET1	RPL38
																		SET1	RPL39
																		SET2	RPL39
																		SET2	RPL40B
																		SET3	RPL43A
																		SET3	RPL7
																		SFI1	RPM2
																		SFI1	RPN2
																		SFI1	RPN3
																		SFL2	RPN4
																		SFT1	RPN6
																		SFT1	RPN7
																		SFU1	RPN8
																		SFU1	RPN8
																		SGE1	RPN8
																		SGT1	RPO26
																		SGT1	RPP1
																		SGT2	RPP1B
																		SHE3	RPP2B
																		SHE3	RPR2
																		SHM1	RPS1
																		SHM1	RPS13
																		SHM1	RPS17B
																		SHM2	RPS18
																		SIK1	RPS21B
																		SIK1	RPS23A
																		SIW14	RPS27
																		SIZ1	RPS28B
																		SIZ1	RPS28B
																		SKI3	RPS28B
																		SKN1	RPS3
																		SKN7	RPS3
																		SKO1	RPS30
																		SKO1	RPS5
																		SLA1	RPS5
																		SLA2	RPS7A
																		SLA2	RPS7A
																		SLA2	RPS7A
																		SLD1	RPS8A
																		SLD5	RPS9B
																		SLF1	RPT6
																		SLU7	RRN11
																		SLU7	RRP15
																		SLU7	RRP42
																		SMC1	RRP42
																		SMC5	RRP6
																		SMD2	RRP8
																		SMF12	RRS1
																		SMF3	RRS1
																		SMI1	RSP5
																		SMI1B	RSR1
																		SMT3	RSR1
																		SNG4	RTA3
																		SNG4	RTA3
																		SNM1	RTF1
																		SNO1	RUB1
																		SNU114	RVS161
																		SNU114	RVS162
																		SOD4	SAC7
																		SOD5	SAC7
																		SOD5	SAM2
																		SOD6	SAM2
																		SOF1	SAM51
																		SOL1	SAP1
																		SOU1	SAP1
																		SPB1	SAP3
																		SPC19	SAP30
																		SPC19	SAP30
																		SPC3	SAP7
																		SPC34	SAP8
																		SPC34	SAP98
																		SPC34	SAS3
																		SPC98	SBA1
																		SPC98	SCS7
																		SPE1	SCS7
																		SPE2	SCS7
																		SPL1	SCS7
																		SPO11	SCW4
																		SPO22	SDH12
																		SPO22	SDH12
																		SPR1	SDH2
																		SPR28	SEC10
																		SPR28	SEC12
																		SPS20	SEC13
																		SPT14	SEC15
																		SPT20	SEC18
																		SPT20	SEC2
																		SPT3	SEC2
																		SPT5	SEC20
																		SPT7	SEC21
																		SRO77	SEC21
																		SRO77	SEC26
																		SRP54	SEC26
																		SRR1	SEC3
																		SSB1	SEC4
																		SSD1	SEC4
																		SSH1	SEC61
																		SSN3	SEC62
																		SSN6	SEC65
																		SSN6	SEC7
																		SSN6	SEC7
																		SSN6	SEC72
																		SSN8	SEC72
																		SSP96	SEF1
																		SSP96	SEH1
																		SSP96	SEH1
																		SST2	SEO1
																		SSU1	SET1
																		SSU81	SET1
																		SSY5	SET2
																		STB5	SET3
																		STD1	SET3
																		STE23	SFC1
																		STE23	SFU1
																		STE24	SGA1
																		STE50	SGA1
																		STN1	SGA1
																		STP3	SGD1
																		STP4	SGO1
																		SUA71	SGS1
																		SUA72	SGT1
																		SUC1	SHE3
																		SUC1	SIK1
																		SUI1	SIM1
																		SUR2	SIN3
																		SUR7	SIN3
																		SUV3	SIP5
																		SUV3	SIP5
																		SWD2	SIR2
																		SWD3	SIR2
																		SWE1	SIT1
																		SYG1	SIZ1
																		SYG1	SKI3
																		SYS1	SKN7
																		SYS3	SKO1
																		TAC1	SLA1
																		TAF145	SLC1
																		TAF145	SLC1
																		TAF145	SLC1
																		TAF19	SLD1
																		TAL1	SLD5
																		TAL1	SLF1
																		TAL1	SLF1
																		TBF1	SLN1
																		TBF1	SLN1
																		TBF1	SLU7
																		TCC1	SLY41
																		TEF1	SMC1
																		TEM1	SMC1
																		TEM1	SMC1
																		TEM1	SMC3
																		TEN1	SMC4
																		TFB3	SMC6
																		TFG1	SMD2
																		TFP1	SMF3
																		THI6	SMI1
																		THR1	SMI1
																		THS1	SMI1B
																		TIF11	SNF1
																		TIF3	SNF2
																		TIF3	SNG3
																		TIF5	SNG4
																		TIM23	SNL1
																		TIM9	SNU114
																		TIP120	SNU114
																		TIP120	SNU114
																		TLG2	SNU114
																		TLO1	SNX4
																		TLO1	SNZ1
																		TLO1	SOD1
																		TLO34	SOD3
																		TLO4	SOD4
																		TNA1	SOL3
																		TOM40	SPC3
																		TOM40	SPC98
																		TOM40	SPO11
																		TOM71	SPO11
																		TOP2	SPO22
																		TOP2	SPO22
																		TOP2	SPO7
																		TOR1	SPO7
																		TOR1	SPO72
																		TPK1	SPR1
																		TPO2	SPR28
																		TPO5	SPR3
																		TPO5	SPT20
																		TPS3	SPT20
																		TPT1	SPT23
																		TRK1	SPT23
																		TRK1	SPT6
																		TRK1	SRO77
																		TRM2	SRO77
																		TRP4	SRO77
																		TRS33	SRO77
																		TRS33	SRR1
																		TRS33	SRV2
																		TSC11	SSD1
																		TSC11	SSK1
																		TSC11	SSK1
																		TSC11	SSN3
																		TSM1	SSN6
																		TSR2	SSN6
																		TSR2	SSN6
																		TUB1	SSP96
																		TUB1	SSP96
																		TUB1	SST2
																		TUB2	SST2
																		TUB2	SST2
																		TUB4	SSU1
																		TUF1	SSZ1
																		TUP1	SSZ1
																		TUP1	STB5
																		TYE7	STE13
																		UAP1	STE13
																		UAP1	STE18
																		UBA4	STE4
																		UBA4	STE4
																		UBI3	STE4
																		UBP6	STE50
																		UBP6	STN1
																		UBR1	STN1
																		UCF1	SUA72
																		UGA2	SUC1
																		UGA2	SUC1
																		UGA2	SUI3
																		UGA32	SUV3
																		UGA4	SUV3
																		UGA6	SWD2
																		ULP1	SWD3
																		ULP2	SWI6
																		ULP2	SYS1
																		UME6	SYS3
																		UME6	SYS3
																		URA2	TAC1
																		URA3	TAF14
																		URA3	TAF14
																		URA5	TAF14
																		URA5	TAF145
																		URE2	TAF145
																		USO5	TAF19
																		USO5	TAF60
																		USO5	TAL1
																		USO6	TAL1
																		USO6	TAZ1
																		UTP13	TBF1
																		UTP13	TBP1
																		UTP18	TBP1
																		UTP4	TCO89
																		UTP4	TEC1
																		UTP5	TEC1
																		UTP8	TEL1
																		VCX1	TERT
																		VID21	TES15
																		VID21	TFB3
																		VMA11	TFC4
																		VMA2	TFC4
																		VMA22	TFG1
																		VMA22	TFP1
																		VMA22	TIF11
																		VMA7	TIM12
																		VMA8	TIM13
																		VPH1	TIM17
																		VPH1	TIM17
																		VPS21	TIM21
																		VPS23	TKL1
																		VPS28	TLO10
																		VPS28	TLO11
																		VPS33	TLO13
																		VPS34	TLO16
																		VPS35	TLO34
																		VPS4	TLO5
																		VPS41	TLO7
																		VPS51	TLO8
																		VPS51	TLO9
																		VPS52	TMA19
																		VPS53	TMA19
																		VPS53	TNA1
																		VPS53	TNA1
																		VPS8	TNA1
																		VTC3	TOK1
																		VTC4	TOM22
																		WAL1	TOM40
																		WAL1	TOM6
																		WAL1	TOM7
																		WAR1	TOM70
																		WAR1	TOS4
																		WBP1	TPI1
																		WBP1	TPK1
																		WH11	TPK1
																		WHI3	TPK2
																		WHI3	TPK2
																		WHI3	TPO2
																		WOR1	TPO5
																		WOR2	TRM12
																		WSC2	TRM12
																		WSC2	TRP4
																		WSC2	TRR1
																		WSC4	TRS20
																		YAF9	TRS20
																		YAK1	TSA1
																		YCG1	TSA1B
																		YCG1	TSC11
																		YCS4	TSC11
																		YCS4	TSC11
																		YCS4	TSC11
																		YHB1	TSR1
																		YHB1	TSR2
																		YHM1	TTR1
																		YHM2	TTR1
																		YHM2	TUB1
																		YKT6	TUB4
																		YKT6	TUP1
																		YML6	TUS1
																		YMX6	TUS1
																		YOX1	TVP18
																		YOX1	TVP18
																		YPD1	TYE7
																		YPD1	TYS1
																		YPS7	UBI3
																		YPT31	UBR1
																		YPT7	UBR1
																		YTM1	UBR1
																		YVH1	UCF1
																		YWP1	UCF1
																		ZCF11	UEC1
																		ZCF15	UEC1
																		ZCF16	UFE1
																		ZCF17	UGA1
																		ZCF18	UGA1
																		ZCF19	UGA1
																		ZCF19	UGA3
																		ZCF20	UGA3
																		ZCF20	UGA3
																		ZCF23	UGA3
																		ZCF28	UGA3
																		ZCF30	UGA32
																		ZCF31	UGA32
																		ZCF31	UGA33
																		ZCF31	ULP1
																		ZCF34	ULP2
																		ZCF35	UME6
																		ZCF6	UME6
																		ZCF7	UME7
																		ZCF8	UPC2
																		ZFU2	UPC2
																		ZNC1	UPC2
																		ZRT1	URA1
																		ZRT1	URA2
																		ZRT1	URA3
																		ZUO1	URA5
																		ZUO1	URA6
																		ZUO1	USO5
																		ZWF1	USO5
																		ZWF1	UTP13
																		ZWF1	UTP21
																		orf19.4488	UTP4
																		orf19.6789	UTP9
																		orf19.4488	UTP9
																		orf19.4715	UTR2
																		orf19.6789	VAM3
																		orf19.6789	VAS1
																		orf19.6789	VCX1
																		orf19.6789	VCX1
																		orf19.6789	VMA11
																		orf19.5533	VMA13
																		orf19.3694	VMA13
																		orf19.3694	VMA2
																		orf19.3694	VMA4
																		orf19.3694	VMA5
																		orf19.3694	VMA7
																		orf19.5533	VPH1
																		orf19.3604	VPS13
																		orf19.1438	VPS13
																		orf19.2669	VPS16
																		orf19.1240	VPS17
																		orf19.6227	VPS2
																		orf19.2669	VPS21
																		orf19.6227	VPS24
																		orf19.3711	VPS24
																		orf19.2476	VPS28
																		orf19.3711	VPS36
																		orf19.643	VPS36
																		orf19.3604	VPS41
																		orf19.3711	VPS51
																		orf19.3604	VPS52
																		orf19.3711	VPS53
																		orf19.6227	VTC3
																		orf19.6591	WAL1
																		orf19.6591	WAL1
																		orf19.6591	WAL1
																		orf19.6198.2	WH11
																		orf19.6527	WH11
																		orf19.3751	WOR1
																		orf19.6592	WOR2
																		orf19.6236	WRS1
																		orf19.2544	XOG1
																		orf19.2867	XOG1
																		orf19.2867	XUT1
																		orf19.6527	XUT1
																		orf19.5504	YAE1
																		orf19.2544	YAF9
																		orf19.3751	YBN5
																		orf19.2544	YBN5
																		orf19.2544	YCF1
																		orf19.7341	YCF1
																		orf19.635	YCF1
																		orf19.3751	YCF1
																		orf19.2544	YCK2
																		orf19.6591	YCK2
																		orf19.7341	YCP4
																		orf19.748	YEA4
																		orf19.5504	YHB1
																		orf19.6198.2	YHB5
																		orf19.7341	YHM2
																		orf19.7341	YKT6
																		orf19.5611	YMC1
																		orf19.7341	YMC2
																		orf19.5504	YOX1
																		orf19.849	YOX1
																		orf19.849	YPD1
																		orf19.5569	YPS7
																		orf19.849	YPT53
																		orf19.2867	YPT53
																		orf19.849	YPT7
																		orf19.6198.2	YPT72
																		orf19.4123	YRB1
																		orf19.6861	YSA1
																		orf19.3751	YST1
																		orf19.6861	YST1
																		orf19.5569	YTA6
																		orf19.3751	YTH1
																		orf19.635	YTH1
																		orf19.1297	YVC1
																		orf19.4502	YWP1
																		orf19.6282	YWP1
																		orf19.7204	YWP1
																		orf19.7285	ZCF11
																		orf19.1852	ZCF13
																		orf19.1842	ZCF13
																		orf19.1212	ZCF15
																		orf19.1212	ZCF15
																		orf19.1842	ZCF16
																		orf19.1852	ZCF16
																		orf19.1684	ZCF18
																		orf19.6282	ZCF19
																		orf19.6694	ZCF20
																		orf19.5289	ZCF21
																		orf19.1691	ZCF22
																		orf19.4758	ZCF26
																		orf19.7353	ZCF28
																		orf19.4502	ZCF29
																		orf19.1852	ZCF3
																		orf19.7316	ZCF31
																		orf19.5871	ZCF31
																		orf19.708	ZCF34
																		orf19.4471	ZCF35
																		orf19.5289	ZCF39
																		orf19.7067	ZCF39
																		orf19.954	ZCF4
																		orf19.5627	ZCF4
																		orf19.239	ZCF4
																		orf19.4423	ZCF5
																		orf19.5728	ZCF6
																		orf19.4792	ZCF7
																		orf19.6499	ZCF8
																		orf19.1565	ZFU2
																		orf19.708	ZPR1
																		orf19.949	ZRT1
																		orf19.7204	ZUO1
																		orf19.6694	ZUO1
																		orf19.4502	ZWF1
																		orf19.1610	orf19.5289
																		orf19.4502	orf19.5905
																		orf19.1297	orf19.6188
																		orf19.1610	orf19.5233
																		orf19.6282	orf19.1504
																		orf19.1212	orf19.538
																		orf19.6003	orf19.3430
																		orf19.1212	orf19.5510
																		orf19.6003	orf19.4459
																		orf19.7353	orf19.2204
																		orf19.1684	orf19.3843
																		orf19.4557	orf19.4539
																		orf19.1374	orf19.7022
																		orf19.7204	orf19.4104
																		orf19.4362	orf19.2755
																		orf19.4557	orf19.4751
																		orf19.5728	orf19.5289
																		orf19.7234	orf19.6357
																		orf19.6698	orf19.3517
																		orf19.3458	orf19.3748
																		orf19.6694	orf19.653
																		orf19.4326	orf19.693
																		orf19.1374	orf19.1265
																		orf19.2051	orf19.3449
																		orf19.2051	orf19.1504
																		orf19.4369	orf19.3535
																		orf19.4792	orf19.5038
																		orf19.954	orf19.2132
																		orf19.7316	orf19.5869
																		orf19.7234	orf19.6400
																		orf19.4014	orf19.867
																		orf19.1374	orf19.1844
																		orf19.7316	orf19.5854.2
																		orf19.5701	orf19.7473
																		orf19.4014	orf19.4639
																		orf19.708	orf19.2007
																		orf19.4423	orf19.4090.2
																		orf19.954	orf19.4846
																		orf19.2664	orf19.2391
																		orf19.6694	orf19.474
																		orf19.708	orf19.7646
																		orf19.7234	orf19.7664
																		orf19.3098	orf19.688
																		orf19.6698	orf19.7033
																		orf19.5701	orf19.286
																		orf19.4792	orf19.1207
																		orf19.4988	orf19.5813
																		orf19.1565	orf19.7473
																		orf19.5518	orf19.1383
																		orf19.4346	orf19.3956
																		orf19.3798	orf19.3215
																		orf19.2638	orf19.3430
																		orf19.7459	orf19.3973
																		orf19.4965	orf19.7196
																		orf19.5201.2	orf19.287
																		orf19.6199	orf19.4122
																		orf19.3060	orf19.4981
																		orf19.3185	orf19.6606
																		orf19.1414	orf19.6741
																		orf19.3888.3	orf19.1480
																		orf19.5209	orf19.2558
																		orf19.3868	orf19.2898
																		orf19.557	orf19.3477
																		orf19.3854	orf19.3854
																		orf19.7301	orf19.6075
																		orf19.73	orf19.6305
																		orf19.5628	orf19.5780
																		orf19.6742	orf19.899
																		orf19.6411	orf19.1277
																		orf19.5256	orf19.1528
																		orf19.5201.2	orf19.1684
																		orf19.3425	orf19.5194.2
																		orf19.6155	orf19.3649
																		orf19.3603	orf19.6741
																		orf19.5628	orf19.6918
																		orf19.6357	orf19.758
																		orf19.2766	orf19.6458
																		orf19.4707	orf19.6075
																		orf19.6260	orf19.2433
																		orf19.6233	orf19.446.2
																		orf19.6866	orf19.1626
																		orf19.6506	orf19.3869
																		orf19.2749	orf19.5757
																		orf19.53	orf19.1058
																		orf19.35	orf19.1806
																		orf19.1114	orf19.2320
																		orf19.3603	orf19.2070
																		orf19.4702	orf19.5966
																		orf19.4269	orf19.1360
																		orf19.3888.3	orf19.420
																		orf19.3854	orf19.5165
																		orf19.6526	orf19.318
																		orf19.3349	orf19.5161
																		orf19.3603	orf19.1890
																		orf19.2458	orf19.31
																		orf19.4713	orf19.7473
																		orf19.3888.3	orf19.805
																		orf19.5368	orf19.2398
																		orf19.2594	orf19.6980
																		orf19.4913	orf19.762
																		orf19.1355	orf19.7502
																		orf19.7459	orf19.2914
																		orf19.5575	orf19.4703
																		orf19.7337	orf19.4711
																		orf19.6160	orf19.4917
																		orf19.1355	orf19.6307
																		orf19.1355	orf19.4824
																		orf19.3888.3	orf19.2449
																		orf19.6166	orf19.2513
																		orf19.4517	orf19.3173
																		orf19.2594	orf19.6008.5
																		orf19.3425	orf19.3394
																		orf19.5518	orf19.2265
																		orf19.7516	orf19.3333
																		orf19.7198	orf19.3972
																		orf19.73	orf19.427
																		orf19.1204	orf19.5258
																		orf19.3185	orf19.2820
																		orf19.6528	orf19.3701
																		orf19.1355	orf19.2938
																		orf19.3980	orf19.4502
																		orf19.4269	orf19.4972
																		orf19.4702	orf19.6509
																		orf19.2638	orf19.2638.2
																		orf19.4269	orf19.6431
																		orf19.6921	orf19.1449
																		orf19.4409	orf19.6539
																		orf19.188	orf19.7296
																		orf19.5543	orf19.3351
																		orf19.4707	orf19.7397.4
																		orf19.6411	orf19.2366
																		orf19.188	orf19.7420
																		orf19.1414	orf19.1286
																		orf19.7198	orf19.5984
																		orf19.6199	orf19.6297
																		orf19.1009	orf19.6230
																		orf19.3798	orf19.2169
																		orf19.5589	orf19.3778
																		orf19.7337	orf19.6630
																		orf19.5201.2	orf19.2442
																		orf19.2485	orf19.5866
																		orf19.4713	orf19.6502
																		orf19.4658	orf19.3945
																		orf19.7337	orf19.4571
																		orf19.1573	orf19.3859
																		orf19.4658	orf19.6918
																		orf19.7237	orf19.4105
																		orf19.1253	orf19.308
																		orf19.4965	orf19.4332
																		orf19.3420	orf19.4445
																		orf19.6155	orf19.4861
																		orf19.3949	orf19.1062
																		orf19.1253	orf19.4668
																		orf19.6866	orf19.6802
																		orf19.6469	orf19.5831
																		orf19.598	orf19.5892
																		orf19.1473	orf19.3544
																		orf19.7337	orf19.6179
																		orf19.6526	orf19.6918
																		orf19.1476	orf19.5866
																		orf19.1534	orf19.6929
																		orf19.1041	orf19.5070
																		orf19.6526	orf19.6901
																		orf19.1009	orf19.7596
																		orf19.1864	orf19.1557
																		orf19.7344	orf19.4400
																		orf19.4409	orf19.446.2
																		orf19.3180	orf19.2438
																		orf19.3758	orf19.3349
																		orf19.7079	orf19.3852
																		orf19.5209	orf19.7043
																		orf19.6742	orf19.5233
																		orf19.1041	orf19.5345
																		orf19.3868	orf19.2067
																		orf19.5589	orf19.254
																		orf19.4787	orf19.366
																		orf19.1085	orf19.809
[truncated: 1,828 more rows]

## Sheet: Genes more down in 6A hyphae
orf.id	gene.name	ddh_amh_comparison.lfc
orf19.5716	SAP4	0.387178
orf19.3895	CHT2	0.466123
orf19.1490	MSB2	0.4826
orf19.6741	orf19.6741	0.484192
orf19.90	orf19.90	0.510989
orf19.2559	CDC4	0.609617
orf19.5996.1	RPS19A	0.670587
orf19.4353	ULP2	0.736863
orf19.3642	SUN41	0.744932
orf19.2989	GOR1	0.76034
orf19.6078	POL93	0.938738
orf19.539	LAP3	0.941629
orf19.4414	orf19.4414	1.01926
orf19.178	orf19.178	1.03885
orf19.3219	orf19.3219	1.04282
orf19.6118	orf19.6118	1.08924
orf19.715	orf19.715	1.17889
orf19.2278	orf19.2278	1.18487
orf19.4608	PDC12	1.19801
orf19.4899	GCA1	1.21048
tC(GCA)1	tC(GCA)1	1.22171
orf19.1591	ERG10	1.25475
CAL0000976	CAL0000977	1.26829
orf19.4459	orf19.4459	1.29504
orf19.5585	SAP5	1.32038
orf19.6148	orf19.6148	1.39999
orf19.5220	orf19.5220	1.42338
orf19.4716	GDH3	1.47526
orf19.6501	orf19.6501	1.48478
orf19.5818	SUR2	1.50402
orf19.3374	ECE1	1.57642
orf19.6028	HGC1	1.80897
orf19.7561	DEF1	2.10108
orf19.1264	CFL2	2.30254
orf19.4194	orf19.4194	2.3172
orf19.85	GPX2	2.35288
orf19.1415	FRE10	2.70219

## Sheet: Genes more down in ∆∆ hyphae
orf.id	gene.name	ddh_amh_comparison.lfc
orf19.5674	PGA10	-2.89173
orf19.406	ERG1	-2.67715
orf19.4910	FGR41	-2.56986
orf19.3893	SCW11	-2.28793
orf19.2451	PGA45	-2.1439
orf19.922	ERG11	-2.13308
orf19.5390	orf19.5390	-2.05219
orf19.5076	PFY1	-1.9907
orf19.2019	orf19.2019	-1.96483
orf19.5389	FKH2	-1.92288
CAL0003360	CAL0003361	-1.91142
orf19.7043	orf19.7043	-1.90066
orf19.478	orf19.478	-1.79997
orf19.5541	orf19.5541	-1.79384
orf19.2013	KAR2	-1.78652
orf19.1065	SSA2	-1.71005
orf19.4689	PGA57	-1.68898
orf19.93	orf19.93	-1.68863
orf19.1052	orf19.1052	-1.68204
orf19.3655	orf19.3655	-1.64372
orf19.1261	CGT1	-1.64257
orf19.6005	HGT5	-1.63584
orf19.2758	PGA38	-1.6343
orf19.5932	orf19.5932	-1.59775
orf19.2496	ATO2	-1.59146
orf19.1199	NOP5	-1.57295
orf19.4975	HYR1	-1.56202
orf19.2803	HEM13	-1.5419
orf19.1631	ERG6	-1.5228
orf19.5949	FAS2	-1.51574
orf19.4215	FET34	-1.50236
orf19.4099	ECM17	-1.4857
orf19.946	MET14	-1.47782
orf19.1051	HTA2	-1.46417
orf19.4076	MET10	-1.45656
orf19.2909	ERG26	-1.45599
orf19.1598	ERG24	-1.41312
orf19.5635	PGA7	-1.41089
orf19.5645	MET15	-1.40043
orf19.391	UPC2	-1.39727
orf19.1964	orf19.1964	-1.37416
orf19.5960	NCE102	-1.36938
orf19.6978	orf19.6978	-1.35296
orf19.4013	orf19.4013	-1.3367
orf19.6556	orf19.6556	-1.33627
orf19.5636	RBT5	-1.322
orf19.693	orf19.693	-1.3141
orf19.2948	SNO1	-1.31137
orf19.1680	TFP1	-1.30595
orf19.1902	NOC4	-1.30278
orf19.1344	orf19.1344	-1.29798
orf19.5179	LIP5	-1.29708
orf19.4765	PGA6	-1.27839
orf19.4733	YMC2	-1.26994
orf19.1796	orf19.1796	-1.26468
orf19.3393	orf19.3393	-1.26307
orf19.281	orf19.281	-1.26001
orf19.7196	orf19.7196	-1.22098
orf19.1272	orf19.1272	-1.21661
orf19.2167	orf19.2167	-1.20753
orf19.5312	MET4	-1.20063
orf19.7170	orf19.7170	-1.16679
orf19.5875	VAM3	-1.1457
orf19.6810	orf19.6810	-1.13859
orf19.7221	SET3	-1.1307
orf19.5768	SNF4	-1.12152
orf19.201	orf19.201	-1.10827
orf19.5634	FRP1	-1.09697
orf19.2706	CRH11	-1.09584
orf19.6716	ABD1	-1.06923
orf19.5338	GAL4	-1.06587
orf19.4170	orf19.4170	-1.06479
orf19.2020	HGT6	-1.04714
orf19.6802	orf19.6802	-1.04494
orf19.3132	orf19.3132	-1.04435
orf19.2890	orf19.2890	-1.04366
orf19.4407	orf19.4407	-1.04318
orf19.210	orf19.210	-1.04312
orf19.2170	PHM7	-1.04157
orf19.5392	NGT1	-1.02559
orf19.5451	orf19.5451	-1.00574
orf19.7586	CHT3	-1.00191
orf19.6834.10	TAR1	-0.997965
orf19.6008	orf19.6008	-0.997775
orf19.791	RIM11	-0.98209
orf19.4720	CTR2	-0.976437
orf19.6863	VPH1	-0.972203
orf19.2834	RPD3	-0.968874
orf19.3357	orf19.3357	-0.962972
orf19.3100	orf19.3100	-0.9537
orf19.6117	orf19.6117	-0.947326
orf19.3954	orf19.3954	-0.939742
orf19.5892	orf19.5892	-0.936034
orf19.1067	GPM2	-0.916318
orf19.4246	orf19.4246	-0.912131
orf19.2887	orf19.2887	-0.910163
orf19.333	FCY2	-0.891444
orf19.3051	orf19.3051	-0.876437
orf19.2867	orf19.2867	-0.875352
orf19.6540	PFK2	-0.874142
orf19.1562	orf19.1562	-0.86717
orf19.940	BUD2	-0.86603
orf19.4774	AOX1	-0.861676
orf19.2833	PGA34	-0.848039
orf19.4014	orf19.4014	-0.845076
orf19.5799	orf19.5799	-0.837671
orf19.2877	PDC11	-0.834491
orf19.6850	orf19.6850	-0.834094
orf19.4780	orf19.4780	-0.831783
orf19.225	orf19.225	-0.828926
orf19.335	orf19.335	-0.826567
orf19.5039	orf19.5039	-0.825517
orf19.5750	SHM2	-0.822073
orf19.2050	orf19.2050	-0.812672
orf19.5968	RDI1	-0.797208
orf19.2248	ARE2	-0.785471
orf19.2166	VMA5	-0.77896
orf19.299	ECM14	-0.775767
orf19.2401	orf19.2401	-0.774074
orf19.4827	ADE12	-0.773693
orf19.21	orf19.21	-0.767856
orf19.6064	orf19.6064	-0.766688
orf19.3782	orf19.3782	-0.762714
orf19.2515	orf19.2515	-0.762548
orf19.48	orf19.48	-0.758621
orf19.7104	orf19.7104	-0.754629
orf19.30	SPF1	-0.750962
orf19.2911	SEC3	-0.742548
orf19.1825	orf19.1825	-0.741366
orf19.1246	orf19.1246	-0.738042
orf19.2903	AGO1	-0.732717
orf19.3922	orf19.3922	-0.730701
orf19.4631	ERG251	-0.729104
orf19.385	GCV2	-0.726907
orf19.2210	orf19.2210	-0.724934
orf19.6026	ERG2	-0.717588
orf19.4247	orf19.4247	-0.711225
orf19.120	orf19.120	-0.710228
orf19.2886	CEK1	-0.709257
tH(GUG)1	tH(GUG)1	-0.7068
orf19.6656	DUR3	-0.703615
orf19.4960	orf19.4960	-0.702724
orf19.2069	SMF3	-0.698541
orf19.4903	orf19.4903	-0.696019
orf19.3136	orf19.3136	-0.693939
orf19.2192	GDH2	-0.689071
orf19.4412	orf19.4412	-0.683773
orf19.4135	PRC2	-0.683641
orf19.2895	VMA8	-0.676087
orf19.405	VCX1	-0.662169
orf19.1259	orf19.1259	-0.652672
orf19.6321	PGA48	-0.649795
orf19.4718	TRP5	-0.644873
orf19.1252	YME1	-0.644858
orf19.6832	orf19.6832	-0.633188
orf19.1760	RAS1	-0.629302
orf19.3135	orf19.3135	-0.622222
orf19.7442	orf19.7442	-0.620303
orf19.87	GPX1	-0.613351
orf19.4240	orf19.4240	-0.60902
orf19.4322	DAP2	-0.607855
orf19.2573	FRS1	-0.596138
orf19.1460	orf19.1460	-0.592215
orf19.3126	CCT6	-0.578881
orf19.1236	orf19.1236	-0.570844
orf19.3822	SCS7	-0.561614
orf19.2672	NCP1	-0.561171
orf19.55	orf19.55	-0.559576
orf19.905	AVT7	-0.556369
orf19.4593	RGA2	-0.552591
orf19.3040	EHT1	-0.547742
orf19.4912	orf19.4912	-0.546001
orf19.6621	MHP1	-0.54477
orf19.1614	MEP1	-0.530146
orf19.6068	SVF1	-0.526565
orf19.7156	FAA2-3	-0.517097
orf19.1161	PLD1	-0.515055
orf19.1690	TOS1	-0.512165
orf19.1978	GIT2	-0.50699
orf19.3122	ARR3	-0.488371
orf19.2691	orf19.2691	-0.474696
orf19.2915	orf19.2915	-0.473547
orf19.3215	orf19.3215	-0.466791
orf19.945	VPS2	-0.464457
orf19.1364	orf19.1364	-0.452811
orf19.3129	orf19.3129	-0.446214
orf19.4410	ALG1	-0.442708
orf19.3591	APE3	-0.433349
orf19.4802	FTH1	-0.430403
orf19.3599	TIF4631	-0.416892
orf19.5343	ASH1	-0.413501
orf19.1893	orf19.1893	-0.403263
orf19.1237	ARO9	-0.397872
orf19.4719	CWH41	-0.396718
orf19.4134	orf19.4134	-0.383283
orf19.1254	SEC23	-0.381179
orf19.7499	orf19.7499	-0.374879
orf19.1249	orf19.1249	-0.364944
orf19.3318	orf19.3318	-0.360024
orf19.4607	orf19.4607	-0.344546
orf19.2703	orf19.2703	-0.33202
